# Supplementary material for: Crystal structure of Leishmania donovani glucose 6-phosphate dehydrogenase reveals a unique N-terminal domain
Source: Commun Biol. 2022 Dec 9;5:1353. doi: 10.1038/s42003-022-04307-7 (PMC9734377; doi:10.1038/s42003-022-04307-7)
Supplement: Supplementary file 4 — Supplementary Data 1 [file 42003_2022_4307_MOESM4_ESM.xlsx]

## Sheet: Fig. 1
SEC profile Fig. 1 a											SEC profile Fig. 1 b
	LdG6PD wt		LdG6PDC138S		LdG6PD60-562		LmG6PD					80 µM LdG6PD		300 µM LdG6PD		10 µM LdG6PD
	ml	mAU	ml	mAU	ml	mAU	ml	mAU				ml	mAU	ml	mAU	ml	mAU
	-6.04121	-0.18391	-6.0412	0	-6.0412	0.002377	-6.04121	0.04299				-6.04121	-0.18391	-6.04123	0.001878	-6.04121	0
	-6.03788	-0.182293	-6.03787	-0.091923	-6.03787	-0.087287	-6.03788	0.060331				-6.03788	-0.182293	-6.03957	0.02357	-6.03788	-0.961513
	-6.03455	-0.179838	-6.03454	-0.089683	-6.03454	-0.087308	-6.03455	0.062454				-6.03455	-0.179838	-6.0379	0.023707	-6.03455	-0.958568
	-6.03122	-0.178743	-6.03122	-0.088004	-6.03122	-0.086539	-6.03122	0.062417				-6.03122	-0.178743	-6.03624	0.022617	-6.03122	-0.957213
	-6.02789	-0.179343	-6.02789	-0.087309	-6.02789	-0.085355	-6.02789	0.06213				-6.02789	-0.179343	-6.03458	0.021492	-6.02789	-0.955416
	-6.02456	-0.178511	-6.02456	-0.086212	-6.02456	-0.085301	-6.02456	0.062945				-6.02456	-0.178511	-6.03291	0.022284	-6.02456	-0.954106
	-6.02123	-0.178038	-6.02123	-0.08536	-6.02123	-0.085099	-6.02123	0.063904				-6.02123	-0.178038	-6.03125	0.022458	-6.02123	-0.951893
	-6.0179	-0.178554	-6.0179	-0.084138	-6.0179	-0.08484	-6.0179	0.064244				-6.0179	-0.178554	-6.02958	0.022796	-6.0179	-0.949802
	-6.01457	-0.179197	-6.01457	-0.083318	-6.01457	-0.084222	-6.01457	0.065105				-6.01457	-0.179197	-6.02792	0.023457	-6.01457	-0.948646
	-6.01124	-0.180425	-6.01124	-0.082052	-6.01124	-0.083825	-6.01124	0.066295				-6.01124	-0.180425	-6.02626	0.024247	-6.01124	-0.949327
	-6.00791	-0.183499	-6.00792	-0.083215	-6.00792	-0.08313	-6.00791	0.064649				-6.00791	-0.183499	-6.02459	0.024651	-6.00791	-0.95122
	-6.00458	-0.188509	-6.00459	-0.087583	-6.00459	-0.082182	-6.00459	0.061049				-6.00458	-0.188509	-6.02293	0.025162	-6.00458	-0.955485
	-6.00125	-0.193646	-6.00126	-0.092352	-6.00126	-0.080906	-6.00126	0.055687				-6.00125	-0.193646	-6.02126	0.026753	-6.00125	-0.959653
	-5.99792	-0.198466	-5.99793	-0.096943	-5.99793	-0.080024	-5.99793	0.049085				-5.99792	-0.198466	-6.0196	0.028905	-5.99792	-0.963088
	-5.99459	-0.203172	-5.9946	-0.101717	-5.9946	-0.079767	-5.9946	0.042649				-5.99459	-0.203172	-6.01794	0.030476	-5.99459	-0.966873
	-5.99126	-0.20833	-5.99127	-0.107434	-5.99127	-0.078957	-5.99127	0.035981				-5.99126	-0.20833	-6.01627	0.032002	-5.99126	-0.970754
	-5.98793	-0.213417	-5.98795	-0.113086	-5.98795	-0.078024	-5.98794	0.030288				-5.98793	-0.213417	-6.01461	0.032827	-5.98793	-0.975117
	-5.9846	-0.218124	-5.98462	-0.11793	-5.98462	-0.077364	-5.98461	0.024399				-5.9846	-0.218124	-6.01295	0.033809	-5.9846	-0.977354
	-5.98127	-0.222708	-5.98129	-0.121746	-5.98129	-0.076098	-5.98128	0.019486				-5.98127	-0.222708	-6.01128	0.034458	-5.98127	-0.979594
	-5.97794	-0.227601	-5.97796	-0.12579	-5.97796	-0.072954	-5.97795	0.014548				-5.97794	-0.227601	-6.00962	0.033861	-5.97794	-0.9823
	-5.97461	-0.231939	-5.97463	-0.130454	-5.97463	-0.07089	-5.97462	0.010086				-5.97461	-0.231939	-6.00795	0.031858	-5.97461	-0.985794
	-5.97128	-0.235159	-5.9713	-0.135617	-5.9713	-0.07166	-5.97129	0.005479				-5.97128	-0.235159	-6.00629	0.029294	-5.97128	-0.988802
	-5.96795	-0.237357	-5.96798	-0.142064	-5.96798	-0.076813	-5.96797	0.001046				-5.96795	-0.237357	-6.00463	0.026252	-5.96795	-0.992699
	-5.96462	-0.242243	-5.96465	-0.14773	-5.96465	-0.086919	-5.96464	-0.003397				-5.96462	-0.242243	-6.00296	0.022705	-5.96462	-0.996806
	-5.96129	-0.247719	-5.96132	-0.152326	-5.96132	-0.099683	-5.96131	-0.007483				-5.96129	-0.247719	-6.0013	0.018955	-5.96129	-0.999661
	-5.95796	-0.252167	-5.95799	-0.156536	-5.95799	-0.113858	-5.95798	-0.012362				-5.95796	-0.252167	-5.99964	0.015643	-5.95796	-1.00322
	-5.95463	-0.256612	-5.95466	-0.162048	-5.95466	-0.127386	-5.95465	-0.017418				-5.95463	-0.256612	-5.99797	0.011893	-5.95463	-1.00681
	-5.9513	-0.260425	-5.95133	-0.167244	-5.95133	-0.141535	-5.95132	-0.021853				-5.9513	-0.260425	-5.99631	0.008972	-5.9513	-1.00978
	-5.94797	-0.263457	-5.94801	-0.171537	-5.94801	-0.15573	-5.94799	-0.025183				-5.94797	-0.263457	-5.99465	0.006368	-5.94797	-1.01246
	-5.94463	-0.266549	-5.94468	-0.175851	-5.94468	-0.16889	-5.94466	-0.028788				-5.94463	-0.266549	-5.99298	0.004103	-5.94464	-1.0146
	-5.9413	-0.269608	-5.94135	-0.179767	-5.94135	-0.180813	-5.94133	-0.032653				-5.9413	-0.269608	-5.99132	0.001945	-5.94131	-1.01709
	-5.93797	-0.273312	-5.93802	-0.183215	-5.93802	-0.191749	-5.938	-0.037623				-5.93797	-0.273312	-5.98965	-0.000452	-5.93798	-1.02036
	-5.93464	-0.275533	-5.93469	-0.187242	-5.93469	-0.202012	-5.93467	-0.041687				-5.93464	-0.275533	-5.98799	-0.00262	-5.93465	-1.02337
	-5.93131	-0.277263	-5.93136	-0.191266	-5.93136	-0.212517	-5.93134	-0.045147				-5.93131	-0.277263	-5.98633	-0.005656	-5.93132	-1.02561
	-5.92798	-0.278761	-5.92804	-0.195219	-5.92803	-0.2216	-5.92801	-0.049766				-5.92798	-0.278761	-5.98466	-0.007341	-5.92799	-1.02658
	-5.92465	-0.278888	-5.92471	-0.196627	-5.92471	-0.230209	-5.92469	-0.051875				-5.92465	-0.278888	-5.983	-0.009541	-5.92465	-1.02667
	-5.92132	-0.27748	-5.92138	-0.193935	-5.92138	-0.239205	-5.92136	-0.051377				-5.92132	-0.27748	-5.98133	-0.011245	-5.92133	-1.02363
	-5.91799	-0.275195	-5.91805	-0.191219	-5.91805	-0.24765	-5.91803	-0.048993				-5.91799	-0.275195	-5.97967	-0.012659	-5.918	-1.02127
	-5.91466	-0.273125	-5.91472	-0.189602	-5.91472	-0.255722	-5.9147	-0.04577				-5.91466	-0.273125	-5.97801	-0.01434	-5.91467	-1.01945
	-5.91133	-0.270555	-5.91139	-0.187775	-5.91139	-0.262444	-5.91137	-0.042767				-5.91133	-0.270555	-5.97634	-0.016817	-5.91134	-1.01711
	-5.908	-0.26756	-5.90806	-0.18372	-5.90806	-0.268846	-5.90804	-0.03972				-5.908	-0.26756	-5.97468	-0.019786	-5.908	-1.01433
	-5.90467	-0.264436	-5.90474	-0.180052	-5.90474	-0.275654	-5.90471	-0.037788				-5.90467	-0.264436	-5.97302	-0.021555	-5.90467	-1.01047
	-5.90134	-0.261834	-5.90141	-0.177262	-5.90141	-0.281746	-5.90138	-0.034662				-5.90134	-0.261834	-5.97135	-0.022755	-5.90134	-1.0086
	-5.89801	-0.259254	-5.89808	-0.175663	-5.89808	-0.288576	-5.89805	-0.031829				-5.89801	-0.259254	-5.96969	-0.024438	-5.89801	-1.00646
	-5.89468	-0.256877	-5.89475	-0.174045	-5.89475	-0.298117	-5.89472	-0.028216				-5.89468	-0.256877	-5.96802	-0.025778	-5.89468	-1.00508
	-5.89135	-0.254503	-5.89142	-0.170986	-5.89142	-0.306729	-5.89139	-0.02517				-5.89135	-0.254503	-5.96636	-0.02755	-5.89135	-1.00405
	-5.88802	-0.252642	-5.88809	-0.168376	-5.88809	-0.311805	-5.88806	-0.022113				-5.88802	-0.252642	-5.9647	-0.029673	-5.88802	-1.00171
	-5.88469	-0.251502	-5.88477	-0.165182	-5.88476	-0.313381	-5.88474	-0.019376				-5.88469	-0.251502	-5.96303	-0.032299	-5.88469	-0.999176
	-5.88136	-0.249146	-5.88144	-0.162428	-5.88144	-0.309096	-5.88141	-0.017394				-5.88136	-0.249146	-5.96137	-0.034497	-5.88136	-0.997709
	-5.87803	-0.246697	-5.87811	-0.160539	-5.87811	-0.301088	-5.87808	-0.015999				-5.87803	-0.246697	-5.95971	-0.035998	-5.87803	-0.997098
	-5.8747	-0.24517	-5.87478	-0.158921	-5.87478	-0.292104	-5.87475	-0.015571				-5.8747	-0.24517	-5.95804	-0.03739	-5.8747	-0.995566
	-5.87137	-0.243877	-5.87145	-0.15702	-5.87145	-0.283573	-5.87142	-0.01438				-5.87137	-0.243877	-5.95638	-0.038527	-5.87137	-0.993492
	-5.86804	-0.24401	-5.86812	-0.154818	-5.86812	-0.27438	-5.86809	-0.012492				-5.86804	-0.24401	-5.95472	-0.039431	-5.86804	-0.991421
	-5.86471	-0.243154	-5.86479	-0.152031	-5.86479	-0.265857	-5.86476	-0.010967				-5.86471	-0.243154	-5.95305	-0.041864	-5.86471	-0.989948
	-5.86138	-0.241345	-5.86147	-0.150192	-5.86147	-0.258367	-5.86143	-0.010405				-5.86138	-0.241345	-5.95139	-0.043872	-5.86138	-0.989581
	-5.85805	-0.240772	-5.85814	-0.14814	-5.85814	-0.250616	-5.8581	-0.010621				-5.85805	-0.240772	-5.94972	-0.04537	-5.85805	-0.987993
	-5.85472	-0.238319	-5.85481	-0.146284	-5.85481	-0.243328	-5.85477	-0.009998				-5.85472	-0.238319	-5.94806	-0.047195	-5.85472	-0.986634
	-5.85139	-0.236831	-5.85148	-0.144384	-5.85148	-0.2365	-5.85144	-0.009516				-5.85139	-0.236831	-5.9464	-0.049253	-5.85139	-0.98567
	-5.84806	-0.236817	-5.84815	-0.142346	-5.84815	-0.229916	-5.84811	-0.009662				-5.84806	-0.236817	-5.94473	-0.051694	-5.84806	-0.984455
	-5.84473	-0.235692	-5.84482	-0.140301	-5.84482	-0.22528	-5.84478	-0.009692				-5.84473	-0.235692	-5.94307	-0.054132	-5.84473	-0.982546
	-5.8414	-0.234428	-5.8415	-0.138689	-5.8415	-0.221558	-5.84145	-0.009792				-5.8414	-0.234428	-5.9414	-0.056538	-5.8414	-0.98058
	-5.83807	-0.232834	-5.83817	-0.138435	-5.83817	-0.216836	-5.83813	-0.008973				-5.83807	-0.232834	-5.93974	-0.058804	-5.83807	-0.979997
	-5.83474	-0.231026	-5.83484	-0.136577	-5.83484	-0.212302	-5.8348	-0.008484				-5.83474	-0.231026	-5.93808	-0.061867	-5.83474	-0.979004
	-5.83141	-0.229299	-5.83151	-0.133857	-5.83151	-0.208604	-5.83147	-0.007587				-5.83141	-0.229299	-5.93641	-0.065597	-5.83141	-0.976927
	-5.82808	-0.228411	-5.82818	-0.131539	-5.82818	-0.205545	-5.82814	-0.00705				-5.82808	-0.228411	-5.93475	-0.068462	-5.82808	-0.975692
	-5.82475	-0.227285	-5.82485	-0.13039	-5.82485	-0.203175	-5.82481	-0.00601				-5.82475	-0.227285	-5.93309	-0.072371	-5.82475	-0.974279
	-5.82142	-0.226003	-5.82153	-0.12936	-5.82153	-0.199817	-5.82148	-0.004567				-5.82142	-0.226003	-5.93142	-0.07525	-5.82142	-0.973296
	-5.81809	-0.2249	-5.8182	-0.128399	-5.8182	-0.197225	-5.81815	-0.003937				-5.81809	-0.2249	-5.92976	-0.078416	-5.81809	-0.972581
	-5.81476	-0.224632	-5.81487	-0.126727	-5.81487	-0.194844	-5.81482	-0.004336				-5.81476	-0.224632	-5.92809	-0.081319	-5.81476	-0.972652
	-5.81143	-0.22376	-5.81154	-0.125601	-5.81154	-0.192102	-5.81149	-0.006055				-5.81143	-0.22376	-5.92643	-0.082906	-5.81143	-0.972249
	-5.8081	-0.222246	-5.80821	-0.125155	-5.80821	-0.18955	-5.80816	-0.007063				-5.8081	-0.222246	-5.92477	-0.083164	-5.8081	-0.971305
	-5.80477	-0.220499	-5.80488	-0.123999	-5.80488	-0.18674	-5.80483	-0.0076				-5.80477	-0.220499	-5.9231	-0.082531	-5.80477	-0.971136
	-5.80144	-0.218661	-5.80155	-0.123324	-5.80155	-0.18268	-5.8015	-0.008115				-5.80144	-0.218661	-5.92144	-0.081131	-5.80144	-0.969469
	-5.79811	-0.216761	-5.79823	-0.122156	-5.79823	-0.179641	-5.79818	-0.007657				-5.79811	-0.216761	-5.91978	-0.079571	-5.79811	-0.968274
	-5.79478	-0.215373	-5.7949	-0.120003	-5.7949	-0.177426	-5.79485	-0.007584				-5.79478	-0.215373	-5.91811	-0.077586	-5.79478	-0.967829
	-5.79145	-0.213642	-5.79157	-0.118529	-5.79157	-0.174834	-5.79152	-0.006679				-5.79145	-0.213642	-5.91645	-0.07513	-5.79145	-0.967591
	-5.78812	-0.211417	-5.78824	-0.116254	-5.78824	-0.172546	-5.78819	-0.006047				-5.78812	-0.211417	-5.91479	-0.072816	-5.78812	-0.966156
	-5.78479	-0.208486	-5.78491	-0.113802	-5.78491	-0.170059	-5.78486	-0.005501				-5.78479	-0.208486	-5.91312	-0.071043	-5.78479	-0.964893
	-5.78146	-0.205826	-5.78158	-0.112264	-5.78158	-0.166293	-5.78153	-0.005219				-5.78146	-0.205826	-5.91146	-0.069283	-5.78146	-0.964548
	-5.77813	-0.204449	-5.77826	-0.111035	-5.77825	-0.161913	-5.7782	-0.004227				-5.77813	-0.204449	-5.90979	-0.069086	-5.77812	-0.96417
	-5.7748	-0.203463	-5.77493	-0.110696	-5.77493	-0.158382	-5.77487	-0.002326				-5.7748	-0.203463	-5.90813	-0.068886	-5.77479	-0.964028
	-5.77147	-0.202372	-5.7716	-0.109806	-5.7716	-0.155742	-5.77154	0.000443				-5.77147	-0.202372	-5.90647	-0.067822	-5.77146	-0.963789
	-5.76814	-0.200641	-5.76827	-0.108324	-5.76827	-0.153339	-5.76821	0.003137				-5.76814	-0.200641	-5.9048	-0.067392	-5.76813	-0.962503
	-5.76481	-0.198119	-5.76494	-0.107947	-5.76494	-0.151009	-5.76488	0.005926				-5.76481	-0.198119	-5.90314	-0.066341	-5.7648	-0.960902
	-5.76148	-0.19651	-5.76161	-0.108299	-5.76161	-0.148041	-5.76156	0.009357				-5.76148	-0.19651	-5.90147	-0.066575	-5.76147	-0.959084
	-5.75815	-0.194568	-5.75829	-0.108139	-5.75828	-0.144872	-5.75823	0.013199				-5.75815	-0.194568	-5.89981	-0.065818	-5.75814	-0.957481
	-5.75482	-0.192566	-5.75496	-0.106559	-5.75496	-0.142058	-5.7549	0.014789				-5.75482	-0.192566	-5.89815	-0.065248	-5.75481	-0.956458
	-5.75149	-0.191287	-5.75163	-0.106324	-5.75163	-0.139311	-5.75157	0.016378				-5.75149	-0.191287	-5.89648	-0.065557	-5.75148	-0.955349
	-5.74816	-0.190132	-5.7483	-0.106033	-5.7483	-0.135629	-5.74824	0.018623				-5.74816	-0.190132	-5.89482	-0.065388	-5.74815	-0.954619
	-5.74483	-0.189266	-5.74497	-0.105251	-5.74497	-0.132243	-5.74491	0.021723				-5.74483	-0.189266	-5.89316	-0.065216	-5.74482	-0.952231
	-5.7415	-0.188438	-5.74164	-0.104979	-5.74164	-0.129482	-5.74158	0.024638				-5.7415	-0.188438	-5.89149	-0.064112	-5.74149	-0.950851
	-5.73817	-0.187644	-5.73832	-0.104259	-5.73831	-0.126859	-5.73825	0.026949				-5.73817	-0.187644	-5.88983	-0.064613	-5.73816	-0.94986
	-5.73484	-0.186798	-5.73499	-0.102545	-5.73498	-0.123751	-5.73492	0.029883				-5.73484	-0.186798	-5.88816	-0.065675	-5.73483	-0.947494
	-5.73151	-0.184974	-5.73166	-0.101224	-5.73166	-0.120584	-5.73159	0.032659				-5.73151	-0.184974	-5.8865	-0.064653	-5.7315	-0.945562
	-5.72818	-0.183475	-5.72833	-0.099971	-5.72833	-0.117231	-5.72826	0.036016				-5.72818	-0.183475	-5.88484	-0.064924	-5.72817	-0.944024
	-5.72485	-0.183281	-5.725	-0.098596	-5.725	-0.114072	-5.72493	0.03885				-5.72485	-0.183281	-5.88317	-0.064493	-5.72484	-0.94222
	-5.72152	-0.183825	-5.72167	-0.098493	-5.72167	-0.111327	-5.72161	0.040877				-5.72152	-0.183825	-5.88151	-0.064289	-5.72151	-0.941155
	-5.71819	-0.183771	-5.71834	-0.098112	-5.71834	-0.109215	-5.71828	0.043066				-5.71819	-0.183771	-5.87985	-0.063646	-5.71818	-0.941321
	-5.71486	-0.184608	-5.71502	-0.097608	-5.71501	-0.10698	-5.71495	0.044465				-5.71486	-0.184608	-5.87818	-0.062984	-5.71485	-0.940316
	-5.71152	-0.185156	-5.71169	-0.098728	-5.71169	-0.10368	-5.71162	0.046227				-5.71152	-0.185156	-5.87652	-0.062928	-5.71152	-0.938047
	-5.70819	-0.186035	-5.70836	-0.099153	-5.70836	-0.100156	-5.70829	0.047866				-5.70819	-0.186035	-5.87486	-0.062707	-5.70819	-0.936708
	-5.70486	-0.186441	-5.70503	-0.099522	-5.70503	-0.097072	-5.70496	0.049353				-5.70486	-0.186441	-5.87319	-0.062686	-5.70486	-0.937955
	-5.70153	-0.185434	-5.7017	-0.101054	-5.7017	-0.094437	-5.70163	0.050072				-5.70153	-0.185434	-5.87153	-0.062959	-5.70153	-0.938443
	-5.6982	-0.185797	-5.69837	-0.102557	-5.69837	-0.09241	-5.6983	0.051591				-5.6982	-0.185797	-5.86986	-0.061199	-5.6982	-0.937851
	-5.69487	-0.186367	-5.69505	-0.102492	-5.69504	-0.091033	-5.69497	0.053623				-5.69487	-0.186367	-5.8682	-0.060623	-5.69487	-0.936867
	-5.69154	-0.185514	-5.69172	-0.101706	-5.69172	-0.089461	-5.69164	0.054826				-5.69154	-0.185514	-5.86654	-0.060686	-5.69154	-0.935859
	-5.68821	-0.185918	-5.68839	-0.101437	-5.68839	-0.087751	-5.68831	0.054766				-5.68821	-0.185918	-5.86487	-0.061025	-5.68821	-0.934812
	-5.68488	-0.186761	-5.68506	-0.101708	-5.68506	-0.086111	-5.68498	0.05481				-5.68488	-0.186761	-5.86321	-0.061836	-5.68488	-0.935047
	-5.68155	-0.187103	-5.68173	-0.101339	-5.68173	-0.083596	-5.68165	0.054416				-5.68155	-0.187103	-5.86154	-0.061087	-5.68155	-0.936171
	-5.67822	-0.186896	-5.6784	-0.101118	-5.6784	-0.080608	-5.67833	0.05453				-5.67822	-0.186896	-5.85988	-0.061294	-5.67822	-0.937295
	-5.67489	-0.186275	-5.67507	-0.101615	-5.67507	-0.078291	-5.675	0.054837				-5.67489	-0.186275	-5.85822	-0.060246	-5.67489	-0.937244
	-5.67156	-0.185853	-5.67175	-0.101918	-5.67174	-0.076761	-5.67167	0.055215				-5.67156	-0.185853	-5.85655	-0.059957	-5.67156	-0.936086
	-5.66823	-0.186777	-5.66842	-0.10189	-5.66842	-0.076031	-5.66834	0.055563				-5.66823	-0.186777	-5.85489	-0.060702	-5.66823	-0.934663
	-5.6649	-0.187627	-5.66509	-0.101893	-5.66509	-0.0763	-5.66501	0.0557				-5.6649	-0.187627	-5.85323	-0.060982	-5.6649	-0.935194
	-5.66157	-0.187825	-5.66176	-0.102653	-5.66176	-0.07531	-5.66168	0.055574				-5.66157	-0.187825	-5.85156	-0.061065	-5.66157	-0.937358
	-5.65824	-0.187849	-5.65843	-0.103826	-5.65843	-0.073108	-5.65835	0.055314				-5.65824	-0.187849	-5.8499	-0.060031	-5.65824	-0.938184
	-5.65491	-0.188256	-5.6551	-0.10428	-5.6551	-0.071917	-5.65502	0.054929				-5.65491	-0.188256	-5.84823	-0.058908	-5.65491	-0.93838
	-5.65158	-0.189217	-5.65178	-0.105824	-5.65177	-0.070917	-5.65169	0.053025				-5.65158	-0.189217	-5.84657	-0.057866	-5.65158	-0.940411
	-5.64825	-0.190654	-5.64845	-0.107468	-5.64845	-0.069397	-5.64836	0.052841				-5.64825	-0.190654	-5.84491	-0.057243	-5.64825	-0.941022
	-5.64492	-0.191483	-5.64512	-0.107831	-5.64512	-0.068632	-5.64503	0.053659				-5.64492	-0.191483	-5.84324	-0.057042	-5.64492	-0.939703
	-5.64159	-0.192036	-5.64179	-0.107932	-5.64179	-0.068223	-5.6417	0.053528				-5.64159	-0.192036	-5.84158	-0.05593	-5.64158	-0.939453
	-5.63826	-0.192277	-5.63846	-0.1078	-5.63846	-0.066604	-5.63837	0.052548				-5.63826	-0.192277	-5.83992	-0.05508	-5.63825	-0.938584
	-5.63493	-0.191926	-5.63513	-0.108351	-5.63513	-0.065152	-5.63505	0.051907				-5.63493	-0.191926	-5.83825	-0.054848	-5.63492	-0.937453
	-5.6316	-0.190894	-5.6318	-0.109272	-5.6318	-0.064298	-5.63172	0.052376				-5.6316	-0.190894	-5.83659	-0.054553	-5.63159	-0.936789
	-5.62827	-0.190402	-5.62848	-0.109107	-5.62847	-0.063499	-5.62839	0.052361				-5.62827	-0.190402	-5.83493	-0.053903	-5.62826	-0.937691
	-5.62494	-0.19024	-5.62515	-0.109376	-5.62515	-0.063104	-5.62506	0.052071				-5.62494	-0.19024	-5.83326	-0.055287	-5.62493	-0.938544
	-5.62161	-0.191093	-5.62182	-0.109289	-5.62182	-0.062201	-5.62173	0.052496				-5.62161	-0.191093	-5.8316	-0.05514	-5.6216	-0.937576
	-5.61828	-0.192725	-5.61849	-0.108259	-5.61849	-0.06127	-5.6184	0.053155				-5.61828	-0.192725	-5.82993	-0.055172	-5.61827	-0.937046
	-5.61495	-0.192868	-5.61516	-0.107394	-5.61516	-0.060738	-5.61507	0.053112				-5.61495	-0.192868	-5.82827	-0.056211	-5.61494	-0.936833
	-5.61162	-0.192561	-5.61184	-0.107207	-5.61183	-0.060637	-5.61174	0.052062				-5.61162	-0.192561	-5.82661	-0.055009	-5.61161	-0.935821
	-5.60829	-0.19323	-5.60851	-0.107716	-5.60851	-0.060236	-5.60841	0.051186				-5.60829	-0.19323	-5.82494	-0.054916	-5.60828	-0.93494
	-5.60496	-0.193565	-5.60518	-0.108492	-5.60518	-0.058689	-5.60508	0.051545				-5.60496	-0.193565	-5.82328	-0.05514	-5.60495	-0.934915
	-5.60163	-0.193521	-5.60185	-0.108391	-5.60185	-0.057673	-5.60175	0.052325				-5.60163	-0.193521	-5.82162	-0.054762	-5.60162	-0.933675
	-5.5983	-0.193756	-5.59852	-0.107958	-5.59852	-0.058006	-5.59842	0.053128				-5.5983	-0.193756	-5.81995	-0.054129	-5.59829	-0.931953
	-5.59497	-0.194546	-5.59519	-0.107641	-5.59519	-0.058414	-5.5951	0.053025				-5.59497	-0.194546	-5.81829	-0.053842	-5.59496	-0.931453
	-5.59164	-0.195471	-5.59187	-0.107572	-5.59186	-0.057756	-5.59177	0.052849				-5.59164	-0.195471	-5.81662	-0.053094	-5.59163	-0.931313
	-5.58831	-0.195809	-5.58854	-0.107739	-5.58853	-0.056963	-5.58844	0.053839				-5.58831	-0.195809	-5.81496	-0.053057	-5.5883	-0.930844
	-5.58498	-0.195326	-5.58521	-0.107669	-5.58521	-0.056865	-5.58511	0.054741				-5.58498	-0.195326	-5.8133	-0.052562	-5.58497	-0.930616
	-5.58165	-0.194669	-5.58188	-0.107376	-5.58188	-0.056218	-5.58178	0.054689				-5.58165	-0.194669	-5.81163	-0.052578	-5.58164	-0.929539
	-5.57832	-0.19455	-5.57855	-0.106279	-5.57855	-0.05594	-5.57845	0.054747				-5.57832	-0.19455	-5.80997	-0.052884	-5.57831	-0.928227
	-5.57499	-0.194624	-5.57522	-0.104839	-5.57522	-0.055719	-5.57512	0.055018				-5.57499	-0.194624	-5.8083	-0.053007	-5.57498	-0.92793
	-5.57166	-0.194148	-5.57189	-0.104614	-5.57189	-0.055314	-5.57179	0.054796				-5.57166	-0.194148	-5.80664	-0.051887	-5.57165	-0.928195
	-5.56833	-0.193152	-5.56857	-0.103898	-5.56856	-0.055503	-5.56846	0.055525				-5.56833	-0.193152	-5.80498	-0.050092	-5.56832	-0.927148
	-5.565	-0.191391	-5.56524	-0.103159	-5.56524	-0.05547	-5.56513	0.05583				-5.565	-0.191391	-5.80331	-0.049992	-5.56499	-0.926736
	-5.56167	-0.190568	-5.56191	-0.102756	-5.56191	-0.055611	-5.5618	0.055147				-5.56167	-0.190568	-5.80165	-0.048865	-5.56166	-0.927793
	-5.55834	-0.190793	-5.55858	-0.102444	-5.55858	-0.055639	-5.55847	0.055444				-5.55834	-0.190793	-5.79999	-0.049239	-5.55833	-0.928906
	-5.55501	-0.19135	-5.55525	-0.102095	-5.55525	-0.056202	-5.55515	0.057148				-5.55501	-0.19135	-5.79832	-0.048104	-5.555	-0.930068
	-5.55168	-0.192687	-5.55192	-0.101467	-5.55192	-0.056492	-5.55182	0.058029				-5.55168	-0.192687	-5.79666	-0.047161	-5.55167	-0.931021
	-5.54835	-0.194149	-5.54859	-0.100933	-5.54859	-0.056301	-5.54849	0.058423				-5.54835	-0.194149	-5.795	-0.046197	-5.54834	-0.93171
	-5.54502	-0.194526	-5.54527	-0.100246	-5.54526	-0.057008	-5.54516	0.059107				-5.54502	-0.194526	-5.79333	-0.045075	-5.54501	-0.930853
	-5.54169	-0.195011	-5.54194	-0.099638	-5.54194	-0.057975	-5.54183	0.059894				-5.54169	-0.195011	-5.79167	-0.044154	-5.54168	-0.929545
	-5.53836	-0.194562	-5.53861	-0.099291	-5.53861	-0.058518	-5.5385	0.059932				-5.53836	-0.194562	-5.79	-0.042715	-5.53835	-0.928373
	-5.53503	-0.193773	-5.53528	-0.098365	-5.53528	-0.058764	-5.53517	0.060132				-5.53503	-0.193773	-5.78834	-0.042137	-5.53502	-0.927055
	-5.5317	-0.193825	-5.53195	-0.097215	-5.53195	-0.059367	-5.53184	0.059974				-5.5317	-0.193825	-5.78668	-0.043119	-5.53169	-0.926221
	-5.52837	-0.193821	-5.52862	-0.097168	-5.52862	-0.059801	-5.52851	0.060768				-5.52837	-0.193821	-5.78501	-0.043284	-5.52836	-0.926613
	-5.52503	-0.193923	-5.5253	-0.096714	-5.52529	-0.060142	-5.52518	0.062578				-5.52503	-0.193923	-5.78335	-0.042405	-5.52503	-0.926843
	-5.5217	-0.193677	-5.52197	-0.095836	-5.52197	-0.061948	-5.52185	0.062949				-5.5217	-0.193677	-5.78169	-0.040495	-5.5217	-0.925925
	-5.51837	-0.192615	-5.51864	-0.095334	-5.51864	-0.06362	-5.51852	0.062487				-5.51837	-0.192615	-5.78002	-0.038996	-5.51837	-0.926247
	-5.51504	-0.191425	-5.51531	-0.094849	-5.51531	-0.064424	-5.5152	0.062503				-5.51504	-0.191425	-5.77836	-0.037556	-5.51504	-0.927534
	-5.51171	-0.190972	-5.51198	-0.094037	-5.51198	-0.066122	-5.51187	0.062073				-5.51171	-0.190972	-5.77669	-0.036319	-5.51171	-0.927695
	-5.50838	-0.191096	-5.50865	-0.092118	-5.50865	-0.067896	-5.50854	0.060785				-5.50838	-0.191096	-5.77503	-0.035805	-5.50838	-0.9275
	-5.50505	-0.191204	-5.50533	-0.09113	-5.50532	-0.069106	-5.50521	0.059548				-5.50505	-0.191204	-5.77337	-0.035767	-5.50504	-0.927757
	-5.50172	-0.190912	-5.502	-0.09068	-5.50199	-0.069537	-5.50188	0.059018				-5.50172	-0.190912	-5.7717	-0.034632	-5.50171	-0.928295
	-5.49839	-0.19131	-5.49867	-0.0903	-5.49867	-0.06988	-5.49855	0.058613				-5.49839	-0.19131	-5.77004	-0.032579	-5.49838	-0.92818
	-5.49506	-0.191943	-5.49534	-0.091049	-5.49534	-0.071471	-5.49522	0.05748				-5.49506	-0.191943	-5.76837	-0.031702	-5.49505	-0.926914
	-5.49173	-0.192788	-5.49201	-0.091409	-5.49201	-0.072793	-5.49189	0.056094				-5.49173	-0.192788	-5.76671	-0.030414	-5.49172	-0.925453
	-5.4884	-0.193212	-5.48868	-0.091542	-5.48868	-0.073476	-5.48856	0.05553				-5.4884	-0.193212	-5.76505	-0.030125	-5.48839	-0.924244
	-5.48507	-0.192796	-5.48536	-0.092078	-5.48535	-0.073866	-5.48523	0.054988				-5.48507	-0.192796	-5.76338	-0.02997	-5.48506	-0.9238
	-5.48174	-0.193349	-5.48203	-0.091888	-5.48202	-0.07454	-5.4819	0.053916				-5.48174	-0.193349	-5.76172	-0.029033	-5.48173	-0.923998
	-5.47841	-0.194515	-5.4787	-0.091934	-5.4787	-0.074787	-5.47857	0.053381				-5.47841	-0.194515	-5.76006	-0.026909	-5.4784	-0.923237
	-5.47508	-0.19455	-5.47537	-0.093057	-5.47537	-0.075199	-5.47525	0.053296				-5.47508	-0.19455	-5.75839	-0.02635	-5.47507	-0.921391
	-5.47175	-0.194091	-5.47204	-0.094057	-5.47204	-0.076032	-5.47192	0.052925				-5.47175	-0.194091	-5.75673	-0.026093	-5.47174	-0.919918
	-5.46842	-0.193762	-5.46871	-0.094092	-5.46871	-0.076851	-5.46859	0.052549				-5.46842	-0.193762	-5.75507	-0.025032	-5.46841	-0.918911
	-5.46509	-0.192757	-5.46538	-0.09368	-5.46538	-0.077937	-5.46526	0.051535				-5.46509	-0.192757	-5.7534	-0.023443	-5.46508	-0.918139
	-5.46176	-0.191596	-5.46206	-0.094266	-5.46205	-0.078748	-5.46193	0.051064				-5.46176	-0.191596	-5.75174	-0.022314	-5.46175	-0.918106
	-5.45843	-0.190566	-5.45873	-0.094634	-5.45873	-0.079365	-5.4586	0.051111				-5.45843	-0.190566	-5.75007	-0.020152	-5.45842	-0.917924
	-5.4551	-0.190256	-5.4554	-0.094714	-5.4554	-0.079936	-5.45527	0.050911				-5.4551	-0.190256	-5.74841	-0.019272	-5.45509	-0.917643
	-5.45177	-0.190632	-5.45207	-0.096439	-5.45207	-0.080276	-5.45194	0.050774				-5.45177	-0.190632	-5.74675	-0.019318	-5.45176	-0.916878
	-5.44844	-0.190107	-5.44874	-0.098388	-5.44874	-0.080739	-5.44861	0.051784				-5.44844	-0.190107	-5.74508	-0.017886	-5.44843	-0.916231
	-5.44511	-0.189735	-5.44541	-0.098284	-5.44541	-0.080724	-5.44528	0.051794				-5.44511	-0.189735	-5.74342	-0.017448	-5.4451	-0.915651
	-5.44178	-0.189003	-5.44209	-0.097886	-5.44208	-0.080784	-5.44195	0.050489				-5.44178	-0.189003	-5.74176	-0.016964	-5.44177	-0.914852
	-5.43845	-0.188701	-5.43876	-0.097922	-5.43875	-0.081125	-5.43862	0.050184				-5.43845	-0.188701	-5.74009	-0.014996	-5.43844	-0.915177
	-5.43512	-0.189798	-5.43543	-0.098057	-5.43543	-0.081501	-5.43529	0.04919				-5.43512	-0.189798	-5.73843	-0.014574	-5.43511	-0.915163
	-5.43179	-0.191128	-5.4321	-0.098574	-5.4321	-0.081415	-5.43196	0.046855				-5.43179	-0.191128	-5.73676	-0.013537	-5.43178	-0.913757
	-5.42846	-0.191462	-5.42877	-0.098477	-5.42877	-0.080336	-5.42864	0.045904				-5.42846	-0.191462	-5.7351	-0.012539	-5.42845	-0.912096
	-5.42513	-0.191453	-5.42544	-0.099293	-5.42544	-0.080145	-5.42531	0.046684				-5.42513	-0.191453	-5.73344	-0.012295	-5.42512	-0.910566
	-5.4218	-0.192009	-5.42211	-0.100481	-5.42211	-0.080446	-5.42198	0.045861				-5.4218	-0.192009	-5.73177	-0.010899	-5.42179	-0.909331
	-5.41847	-0.192048	-5.41879	-0.101353	-5.41878	-0.080606	-5.41865	0.044687				-5.41847	-0.192048	-5.73011	-0.010093	-5.41846	-0.907623
	-5.41514	-0.192114	-5.41546	-0.102291	-5.41546	-0.080858	-5.41532	0.044374				-5.41514	-0.192114	-5.72844	-0.009785	-5.41513	-0.906027
	-5.41181	-0.191713	-5.41213	-0.102482	-5.41213	-0.080808	-5.41199	0.044372				-5.41181	-0.191713	-5.72678	-0.008337	-5.4118	-0.905827
	-5.40848	-0.190682	-5.4088	-0.102367	-5.4088	-0.081267	-5.40866	0.044901				-5.40848	-0.190682	-5.72512	-0.006634	-5.40847	-0.905481
	-5.40515	-0.19112	-5.40547	-0.101305	-5.40547	-0.082193	-5.40533	0.045415				-5.40515	-0.19112	-5.72345	-0.006525	-5.40514	-0.904463
	-5.40182	-0.191991	-5.40214	-0.100277	-5.40214	-0.082982	-5.402	0.045929				-5.40182	-0.191991	-5.72179	-0.006275	-5.40181	-0.902957
	-5.39849	-0.192815	-5.39882	-0.100976	-5.39881	-0.084107	-5.39867	0.046654				-5.39849	-0.192815	-5.72013	-0.005397	-5.39848	-0.901717
	-5.39516	-0.193616	-5.39549	-0.102041	-5.39548	-0.085321	-5.39534	0.046748				-5.39516	-0.193616	-5.71846	-0.005621	-5.39515	-0.901217
	-5.39183	-0.193808	-5.39216	-0.101621	-5.39216	-0.085948	-5.39201	0.045851				-5.39183	-0.193808	-5.7168	-0.004089	-5.39182	-0.901575
	-5.3885	-0.193551	-5.38883	-0.100911	-5.38883	-0.085999	-5.38869	0.044944				-5.3885	-0.193551	-5.71514	-0.003036	-5.38849	-0.902296
	-5.38517	-0.193154	-5.3855	-0.101361	-5.3855	-0.086426	-5.38536	0.045501				-5.38517	-0.193154	-5.71347	-0.002817	-5.38516	-0.902436
	-5.38184	-0.193157	-5.38217	-0.101628	-5.38217	-0.086053	-5.38203	0.046206				-5.38184	-0.193157	-5.71181	-0.002497	-5.38183	-0.90159
	-5.37851	-0.193531	-5.37885	-0.100754	-5.37884	-0.085666	-5.3787	0.045787				-5.37851	-0.193531	-5.71014	-0.002822	-5.3785	-0.901249
	-5.37518	-0.192986	-5.37552	-0.099841	-5.37552	-0.086356	-5.37537	0.04547				-5.37518	-0.192986	-5.70848	-0.002801	-5.37516	-0.901802
	-5.37185	-0.192391	-5.37219	-0.100243	-5.37219	-0.086076	-5.37204	0.045328				-5.37185	-0.192391	-5.70682	-0.002972	-5.37183	-0.902776
	-5.36852	-0.19316	-5.36886	-0.100381	-5.36886	-0.087021	-5.36871	0.044737				-5.36852	-0.19316	-5.70515	-0.003225	-5.3685	-0.904164
	-5.36519	-0.19376	-5.36553	-0.099585	-5.36553	-0.087985	-5.36538	0.043263				-5.36519	-0.19376	-5.70349	-0.00151	-5.36517	-0.904934
	-5.36186	-0.19315	-5.3622	-0.100106	-5.3622	-0.088121	-5.36205	0.042371				-5.36186	-0.19315	-5.70183	-0.000483	-5.36184	-0.905781
	-5.35853	-0.193232	-5.35888	-0.101696	-5.35887	-0.088516	-5.35872	0.042548				-5.35853	-0.193232	-5.70016	-3.1e-05	-5.35851	-0.907319
	-5.3552	-0.193924	-5.35555	-0.1029	-5.35554	-0.088634	-5.35539	0.042106				-5.3552	-0.193924	-5.6985	-0.000706	-5.35518	-0.90744
	-5.35187	-0.194082	-5.35222	-0.104429	-5.35222	-0.088707	-5.35206	0.041851				-5.35187	-0.194082	-5.69683	0.000204	-5.35185	-0.906962
	-5.34854	-0.193686	-5.34889	-0.105484	-5.34889	-0.08937	-5.34873	0.042933				-5.34854	-0.193686	-5.69517	-0.000979	-5.34852	-0.907295
	-5.34521	-0.193368	-5.34556	-0.10568	-5.34556	-0.089819	-5.34541	0.043844				-5.34521	-0.193368	-5.69351	-0.000198	-5.34519	-0.908206
	-5.34188	-0.193285	-5.34223	-0.105053	-5.34223	-0.090046	-5.34208	0.044069				-5.34188	-0.193285	-5.69184	-0.000127	-5.34186	-0.909131
	-5.33855	-0.193137	-5.3389	-0.103875	-5.3389	-0.088791	-5.33875	0.045362				-5.33855	-0.193137	-5.69018	0.001043	-5.33853	-0.909213
	-5.33522	-0.193511	-5.33558	-0.103573	-5.33557	-0.088154	-5.33542	0.04623				-5.33522	-0.193511	-5.68851	0.002263	-5.3352	-0.909685
	-5.33189	-0.193737	-5.33225	-0.10354	-5.33225	-0.087772	-5.33209	0.046885				-5.33189	-0.193737	-5.68685	0.001866	-5.33187	-0.910873
	-5.32856	-0.194711	-5.32892	-0.102571	-5.32892	-0.086975	-5.32876	0.047681				-5.32856	-0.194711	-5.68519	0.001168	-5.32854	-0.912428
	-5.32523	-0.195367	-5.32559	-0.102004	-5.32559	-0.086205	-5.32543	0.047334				-5.32523	-0.195367	-5.68352	0.001706	-5.32521	-0.913679
	-5.3219	-0.194161	-5.32226	-0.102597	-5.32226	-0.085537	-5.3221	0.047135				-5.3219	-0.194161	-5.68186	0.001915	-5.32188	-0.9149
	-5.31857	-0.193386	-5.31893	-0.102886	-5.31893	-0.08551	-5.31877	0.046858				-5.31857	-0.193386	-5.6802	0.002697	-5.31855	-0.916831
	-5.31524	-0.192424	-5.31561	-0.101869	-5.3156	-0.085555	-5.31544	0.046024				-5.31524	-0.192424	-5.67853	0.003203	-5.31522	-0.917719
	-5.31191	-0.190779	-5.31228	-0.100942	-5.31227	-0.084987	-5.31211	0.045689				-5.31191	-0.190779	-5.67687	0.002528	-5.31189	-0.917921
	-5.30858	-0.190515	-5.30895	-0.100953	-5.30895	-0.084555	-5.30879	0.046263				-5.30858	-0.190515	-5.67521	0.00234	-5.30856	-0.918123
	-5.30525	-0.190846	-5.30562	-0.101233	-5.30562	-0.085093	-5.30546	0.046875				-5.30525	-0.190846	-5.67354	0.002905	-5.30523	-0.917567
	-5.30192	-0.190891	-5.30229	-0.100776	-5.30229	-0.084761	-5.30213	0.046711				-5.30192	-0.190891	-5.67188	0.002623	-5.3019	-0.917489
	-5.29858	-0.190379	-5.29896	-0.100352	-5.29896	-0.08548	-5.2988	0.045491				-5.29858	-0.190379	-5.67021	0.00295	-5.29857	-0.919009
	-5.29526	-0.189094	-5.29563	-0.100164	-5.29563	-0.087625	-5.29547	0.043841				-5.29526	-0.189094	-5.66855	0.002036	-5.29524	-0.919378
	-5.29192	-0.189376	-5.29231	-0.099832	-5.2923	-0.087864	-5.29214	0.043043				-5.29192	-0.189376	-5.66689	0.001204	-5.29191	-0.91785
	-5.28859	-0.190055	-5.28898	-0.099313	-5.28897	-0.087906	-5.28881	0.043634				-5.28859	-0.190055	-5.66522	0.001081	-5.28858	-0.916255
	-5.28526	-0.188633	-5.28565	-0.098314	-5.28565	-0.087822	-5.28548	0.044106				-5.28526	-0.188633	-5.66356	0.002252	-5.28525	-0.91599
	-5.28193	-0.18851	-5.28232	-0.097289	-5.28232	-0.08795	-5.28215	0.044927				-5.28193	-0.18851	-5.6619	0.00247	-5.28192	-0.916229
	-5.2786	-0.189958	-5.27899	-0.096322	-5.27899	-0.088359	-5.27882	0.045435				-5.2786	-0.189958	-5.66023	0.002353	-5.27859	-0.915951
	-5.27527	-0.190194	-5.27567	-0.095435	-5.27566	-0.088667	-5.27549	0.045594				-5.27527	-0.190194	-5.65857	0.003388	-5.27526	-0.914769
	-5.27194	-0.189391	-5.27234	-0.094553	-5.27233	-0.088057	-5.27216	0.046024				-5.27194	-0.189391	-5.6569	0.003244	-5.27193	-0.914005
	-5.26861	-0.189288	-5.26901	-0.092984	-5.269	-0.087429	-5.26884	0.046644				-5.26861	-0.189288	-5.65524	0.002922	-5.2686	-0.914897
	-5.26528	-0.19002	-5.26568	-0.091122	-5.26568	-0.086984	-5.26551	0.046893				-5.26528	-0.19002	-5.65358	0.003147	-5.26527	-0.915831
	-5.26195	-0.190438	-5.26235	-0.089863	-5.26235	-0.087134	-5.26218	0.046909				-5.26195	-0.190438	-5.65191	0.00362	-5.26194	-0.915678
	-5.25862	-0.190748	-5.25902	-0.09006	-5.25902	-0.087129	-5.25885	0.046443				-5.25862	-0.190748	-5.65025	0.003834	-5.25861	-0.915665
	-5.25529	-0.190166	-5.25569	-0.090409	-5.25569	-0.088706	-5.25552	0.045856				-5.25529	-0.190166	-5.64858	0.002741	-5.25528	-0.916533
	-5.25196	-0.18929	-5.25237	-0.08947	-5.25236	-0.090566	-5.25219	0.046068				-5.25196	-0.18929	-5.64692	0.002562	-5.25195	-0.91689
	-5.24863	-0.188221	-5.24904	-0.088142	-5.24903	-0.091997	-5.24886	0.046404				-5.24863	-0.188221	-5.64526	0.002938	-5.24862	-0.917066
	-5.2453	-0.186225	-5.24571	-0.088346	-5.24571	-0.092665	-5.24553	0.046856				-5.2453	-0.186225	-5.64359	0.002746	-5.24528	-0.916849
	-5.24197	-0.184665	-5.24238	-0.089081	-5.24238	-0.093415	-5.2422	0.046906				-5.24197	-0.184665	-5.64193	0.001974	-5.24195	-0.916462
	-5.23864	-0.184218	-5.23905	-0.088769	-5.23905	-0.094617	-5.23887	0.04638				-5.23864	-0.184218	-5.64027	0.001775	-5.23862	-0.915028
	-5.23531	-0.183971	-5.23572	-0.088034	-5.23572	-0.09479	-5.23554	0.046205				-5.23531	-0.183971	-5.6386	0.001682	-5.23529	-0.913458
	-5.23198	-0.18433	-5.2324	-0.088174	-5.23239	-0.094716	-5.23221	0.045867				-5.23198	-0.18433	-5.63694	0.000123	-5.23196	-0.912982
	-5.22865	-0.185513	-5.22907	-0.087641	-5.22906	-0.094787	-5.22889	0.045585				-5.22865	-0.185513	-5.63528	0.001121	-5.22863	-0.913368
	-5.22532	-0.184645	-5.22574	-0.087669	-5.22574	-0.095322	-5.22555	0.045858				-5.22532	-0.184645	-5.63361	0.001164	-5.2253	-0.912968
	-5.22199	-0.183876	-5.22241	-0.087916	-5.22241	-0.095423	-5.22223	0.045776				-5.22199	-0.183876	-5.63195	-7.3e-05	-5.22197	-0.911093
	-5.21866	-0.183772	-5.21908	-0.087592	-5.21908	-0.096816	-5.2189	0.044565				-5.21866	-0.183772	-5.63028	-2.9e-05	-5.21864	-0.909744
	-5.21533	-0.183505	-5.21575	-0.087584	-5.21575	-0.097799	-5.21557	0.045284				-5.21533	-0.183505	-5.62862	0.000288	-5.21531	-0.90912
	-5.212	-0.184142	-5.21242	-0.087341	-5.21242	-0.09692	-5.21224	0.047608				-5.212	-0.184142	-5.62696	0.001212	-5.21198	-0.908552
	-5.20867	-0.184611	-5.2091	-0.086926	-5.20909	-0.096177	-5.20891	0.048964				-5.20867	-0.184611	-5.62529	0.001492	-5.20865	-0.908279
	-5.20534	-0.184765	-5.20577	-0.086355	-5.20576	-0.096562	-5.20558	0.048755				-5.20534	-0.184765	-5.62363	0.001758	-5.20532	-0.908627
	-5.20201	-0.18418	-5.20244	-0.086025	-5.20244	-0.09622	-5.20225	0.047797				-5.20201	-0.18418	-5.62197	0.002377	-5.20199	-0.908953
	-5.19868	-0.183259	-5.19911	-0.086478	-5.19911	-0.095258	-5.19892	0.046709				-5.19868	-0.183259	-5.6203	0.001794	-5.19866	-0.909404
	-5.19535	-0.182698	-5.19578	-0.086948	-5.19578	-0.09537	-5.19559	0.046602				-5.19535	-0.182698	-5.61864	0.001428	-5.19533	-0.909579
	-5.19202	-0.182748	-5.19245	-0.087344	-5.19245	-0.096027	-5.19226	0.047286				-5.19202	-0.182748	-5.61697	0.001359	-5.192	-0.909558
	-5.18869	-0.182755	-5.18913	-0.088245	-5.18912	-0.096671	-5.18893	0.047822				-5.18869	-0.182755	-5.61531	0.001932	-5.18867	-0.909461
	-5.18536	-0.181893	-5.1858	-0.08918	-5.18579	-0.096868	-5.1856	0.048403				-5.18536	-0.181893	-5.61365	0.001497	-5.18534	-0.908307
	-5.18203	-0.180937	-5.18247	-0.089605	-5.18247	-0.09758	-5.18228	0.048528				-5.18203	-0.180937	-5.61198	0.001818	-5.18201	-0.906763
	-5.1787	-0.180444	-5.17914	-0.089863	-5.17914	-0.097973	-5.17895	0.04852				-5.1787	-0.180444	-5.61032	0.001132	-5.17868	-0.905842
	-5.17537	-0.179187	-5.17581	-0.089463	-5.17581	-0.097331	-5.17562	0.048791				-5.17537	-0.179187	-5.60865	0.001255	-5.17535	-0.905646
	-5.17204	-0.179066	-5.17248	-0.089405	-5.17248	-0.096765	-5.17229	0.048674				-5.17204	-0.179066	-5.60699	0.000801	-5.17202	-0.905119
	-5.16871	-0.179829	-5.16915	-0.090977	-5.16915	-0.095539	-5.16896	0.048884				-5.16871	-0.179829	-5.60533	0.000175	-5.16869	-0.90566
	-5.16538	-0.17982	-5.16583	-0.09219	-5.16582	-0.094929	-5.16563	0.04939				-5.16538	-0.17982	-5.60366	-0.000512	-5.16536	-0.905916
	-5.16205	-0.180238	-5.1625	-0.092731	-5.16249	-0.09487	-5.1623	0.048926				-5.16205	-0.180238	-5.602	0.0008	-5.16203	-0.904868
	-5.15872	-0.180831	-5.15917	-0.092763	-5.15917	-0.094327	-5.15897	0.049104				-5.15872	-0.180831	-5.60034	0.000403	-5.1587	-0.904309
	-5.15539	-0.181632	-5.15584	-0.092786	-5.15584	-0.09442	-5.15564	0.049864				-5.15539	-0.181632	-5.59867	0.000343	-5.15537	-0.905036
	-5.15206	-0.182308	-5.15251	-0.093803	-5.15251	-0.09426	-5.15231	0.050047				-5.15206	-0.182308	-5.59701	-1.9e-05	-5.15204	-0.905837
	-5.14873	-0.182344	-5.14919	-0.094692	-5.14918	-0.094181	-5.14898	0.050771				-5.14873	-0.182344	-5.59535	-0.000435	-5.14871	-0.906005
	-5.1454	-0.181836	-5.14586	-0.095743	-5.14585	-0.093503	-5.14565	0.051731				-5.1454	-0.181836	-5.59368	-0.000148	-5.14538	-0.906055
	-5.14207	-0.181748	-5.14253	-0.095973	-5.14252	-0.0928	-5.14233	0.051832				-5.14207	-0.181748	-5.59202	-0.000139	-5.14205	-0.906984
	-5.13874	-0.181012	-5.1392	-0.095351	-5.1392	-0.092855	-5.139	0.052111				-5.13874	-0.181012	-5.59035	0.000201	-5.13872	-0.908898
	-5.13541	-0.180859	-5.13587	-0.095675	-5.13587	-0.092642	-5.13567	0.053237				-5.13541	-0.180859	-5.58869	4.4e-05	-5.13539	-0.909482
	-5.13208	-0.181415	-5.13254	-0.096957	-5.13254	-0.091936	-5.13234	0.053466				-5.13208	-0.181415	-5.58703	-0.000219	-5.13206	-0.908628
	-5.12875	-0.181471	-5.12921	-0.098092	-5.12921	-0.0924	-5.12901	0.053011				-5.12875	-0.181471	-5.58536	0.000462	-5.12873	-0.908382
	-5.12542	-0.180657	-5.12589	-0.099144	-5.12588	-0.092446	-5.12568	0.052398				-5.12542	-0.180657	-5.5837	0.000945	-5.1254	-0.909997
	-5.12209	-0.179754	-5.12256	-0.099298	-5.12255	-0.091642	-5.12235	0.05195				-5.12209	-0.179754	-5.58204	0.002173	-5.12207	-0.911661
	-5.11876	-0.180854	-5.11923	-0.099268	-5.11923	-0.092193	-5.11902	0.051941				-5.11876	-0.180854	-5.58037	0.00223	-5.11874	-0.911315
	-5.11543	-0.181394	-5.1159	-0.099026	-5.1159	-0.092666	-5.11569	0.052495				-5.11543	-0.181394	-5.57871	0.002314	-5.11541	-0.909835
	-5.1121	-0.180236	-5.11257	-0.099235	-5.11257	-0.092321	-5.11236	0.051934				-5.1121	-0.180236	-5.57704	0.002298	-5.11207	-0.908941
	-5.10877	-0.178965	-5.10924	-0.098816	-5.10924	-0.091904	-5.10903	0.050691				-5.10877	-0.178965	-5.57538	0.001555	-5.10874	-0.909417
	-5.10543	-0.178463	-5.10592	-0.097932	-5.10591	-0.091886	-5.10571	0.04979				-5.10543	-0.178463	-5.57372	0.00043	-5.10541	-0.910305
	-5.1021	-0.178329	-5.10259	-0.097901	-5.10258	-0.092055	-5.10238	0.048867				-5.1021	-0.178329	-5.57205	0.001381	-5.10208	-0.910119
	-5.09877	-0.178107	-5.09926	-0.098822	-5.09926	-0.091784	-5.09905	0.048536				-5.09877	-0.178107	-5.57039	0.00115	-5.09875	-0.910253
	-5.09544	-0.176772	-5.09593	-0.099454	-5.09593	-0.091649	-5.09572	0.047285				-5.09544	-0.176772	-5.56873	0.000905	-5.09542	-0.911355
	-5.09211	-0.176827	-5.0926	-0.100055	-5.0926	-0.092684	-5.09239	0.045923				-5.09211	-0.176827	-5.56706	0.00146	-5.09209	-0.911969
	-5.08878	-0.177149	-5.08927	-0.099863	-5.08927	-0.093779	-5.08906	0.04634				-5.08878	-0.177149	-5.5654	0.001627	-5.08876	-0.911783
	-5.08545	-0.176416	-5.08594	-0.098134	-5.08594	-0.094156	-5.08573	0.045854				-5.08545	-0.176416	-5.56373	0.001249	-5.08543	-0.910492
	-5.08212	-0.176756	-5.08262	-0.096938	-5.08261	-0.093811	-5.0824	0.044411				-5.08212	-0.176756	-5.56207	0.001398	-5.0821	-0.910412
	-5.07879	-0.176794	-5.07929	-0.095859	-5.07928	-0.093535	-5.07907	0.04499				-5.07879	-0.176794	-5.56041	0.002179	-5.07877	-0.910943
	-5.07546	-0.176732	-5.07596	-0.093966	-5.07596	-0.09371	-5.07574	0.046387				-5.07546	-0.176732	-5.55874	0.001781	-5.07544	-0.910386
	-5.07213	-0.176854	-5.07263	-0.0931	-5.07263	-0.093082	-5.07241	0.047419				-5.07213	-0.176854	-5.55708	0.002641	-5.07211	-0.910317
	-5.0688	-0.175855	-5.0693	-0.091668	-5.0693	-0.092763	-5.06908	0.048036				-5.0688	-0.175855	-5.55541	0.003362	-5.06878	-0.910429
	-5.06547	-0.174608	-5.06597	-0.09028	-5.06597	-0.0919	-5.06575	0.047868				-5.06547	-0.174608	-5.55375	0.004857	-5.06545	-0.91054
	-5.06214	-0.173712	-5.06265	-0.089068	-5.06264	-0.09268	-5.06243	0.046671				-5.06214	-0.173712	-5.55209	0.00404	-5.06212	-0.910018
	-5.05881	-0.173181	-5.05932	-0.088338	-5.05931	-0.093091	-5.0591	0.045547				-5.05881	-0.173181	-5.55042	0.004412	-5.05879	-0.909509
	-5.05548	-0.173007	-5.05599	-0.087944	-5.05598	-0.092537	-5.05577	0.044779				-5.05548	-0.173007	-5.54876	0.005552	-5.05546	-0.909231
	-5.05215	-0.172885	-5.05266	-0.087328	-5.05266	-0.091046	-5.05244	0.04388				-5.05215	-0.172885	-5.5471	0.005746	-5.05213	-0.908911
	-5.04882	-0.172339	-5.04933	-0.085147	-5.04933	-0.091007	-5.04911	0.043511				-5.04882	-0.172339	-5.54543	0.006505	-5.0488	-0.909231
	-5.04549	-0.172026	-5.046	-0.084242	-5.046	-0.089383	-5.04578	0.043794				-5.04549	-0.172026	-5.54377	0.006759	-5.04547	-0.909557
	-5.04216	-0.172277	-5.04268	-0.083497	-5.04267	-0.088707	-5.04245	0.044733				-5.04216	-0.172277	-5.54211	0.007315	-5.04214	-0.908138
	-5.03883	-0.172456	-5.03935	-0.082801	-5.03934	-0.088546	-5.03912	0.045715				-5.03883	-0.172456	-5.54044	0.006777	-5.03881	-0.905877
	-5.0355	-0.171639	-5.03602	-0.08234	-5.03601	-0.088413	-5.03579	0.047168				-5.0355	-0.171639	-5.53878	0.006652	-5.03548	-0.904711
	-5.03217	-0.17074	-5.03269	-0.082101	-5.03269	-0.087999	-5.03246	0.048236				-5.03217	-0.17074	-5.53711	0.007743	-5.03215	-0.904478
	-5.02884	-0.170522	-5.02936	-0.08132	-5.02936	-0.088889	-5.02913	0.04908				-5.02884	-0.170522	-5.53545	0.007833	-5.02882	-0.903826
	-5.02551	-0.17038	-5.02603	-0.080948	-5.02603	-0.08914	-5.0258	0.049251				-5.02551	-0.17038	-5.53379	0.007585	-5.02549	-0.902368
	-5.02218	-0.170752	-5.02271	-0.080841	-5.0227	-0.089717	-5.02248	0.048669				-5.02218	-0.170752	-5.53212	0.00736	-5.02216	-0.901095
	-5.01885	-0.171378	-5.01938	-0.080371	-5.01937	-0.089845	-5.01915	0.048302				-5.01885	-0.171378	-5.53046	0.007814	-5.01883	-0.900991
	-5.01552	-0.17119	-5.01605	-0.079355	-5.01604	-0.088472	-5.01582	0.047727				-5.01552	-0.17119	-5.52879	0.008588	-5.0155	-0.90128
	-5.01219	-0.1724	-5.01272	-0.079417	-5.01272	-0.087666	-5.01249	0.048573				-5.01219	-0.1724	-5.52713	0.009034	-5.01217	-0.900495
	-5.00886	-0.172984	-5.00939	-0.079418	-5.00939	-0.086483	-5.00916	0.048603				-5.00886	-0.172984	-5.52547	0.009258	-5.00884	-0.899645
	-5.00553	-0.172558	-5.00606	-0.07914	-5.00606	-0.085675	-5.00583	0.048338				-5.00553	-0.172558	-5.5238	0.009216	-5.00551	-0.899957
	-5.0022	-0.173727	-5.00273	-0.080155	-5.00273	-0.085434	-5.0025	0.04827				-5.0022	-0.173727	-5.52214	0.009517	-5.00218	-0.901088
	-4.99887	-0.17472	-4.99941	-0.081015	-4.9994	-0.086452	-4.99917	0.049077				-4.99887	-0.17472	-5.52048	0.009799	-4.99885	-0.900604
	-4.99554	-0.175161	-4.99608	-0.081848	-4.99607	-0.085924	-4.99584	0.049278				-4.99554	-0.175161	-5.51881	0.009113	-4.99552	-0.899413
	-4.99221	-0.174792	-4.99275	-0.082112	-4.99274	-0.086833	-4.99251	0.048675				-4.99221	-0.174792	-5.51715	0.009062	-4.99219	-0.899022
	-4.98888	-0.173872	-4.98942	-0.081998	-4.98942	-0.087328	-4.98918	0.048026				-4.98888	-0.173872	-5.51548	0.008501	-4.98886	-0.898018
	-4.98555	-0.17391	-4.98609	-0.08216	-4.98609	-0.086774	-4.98585	0.046535				-4.98555	-0.17391	-5.51382	0.007875	-4.98553	-0.896508
	-4.98222	-0.174022	-4.98276	-0.081605	-4.98276	-0.087555	-4.98252	0.045963				-4.98222	-0.174022	-5.51216	0.007777	-4.9822	-0.895255
	-4.97889	-0.174264	-4.97943	-0.080864	-4.97943	-0.087539	-4.9792	0.046185				-4.97889	-0.174264	-5.51049	0.007309	-4.97887	-0.895423
	-4.97556	-0.174566	-4.97611	-0.080934	-4.9761	-0.087377	-4.97587	0.046241				-4.97556	-0.174566	-5.50883	0.008201	-4.97553	-0.894598
	-4.97223	-0.174843	-4.97278	-0.082045	-4.97277	-0.087059	-4.97254	0.0457				-4.97223	-0.174843	-5.50717	0.008862	-4.9722	-0.8938
	-4.9689	-0.175273	-4.96945	-0.082048	-4.96945	-0.087228	-4.96921	0.045374				-4.9689	-0.175273	-5.5055	0.009024	-4.96887	-0.894276
	-4.96557	-0.17565	-4.96612	-0.082909	-4.96612	-0.086669	-4.96588	0.045576				-4.96557	-0.17565	-5.50384	0.008358	-4.96554	-0.893672
	-4.96224	-0.176673	-4.96279	-0.083075	-4.96279	-0.086235	-4.96255	0.045601				-4.96224	-0.176673	-5.50218	0.008274	-4.96221	-0.892111
	-4.95891	-0.177349	-4.95946	-0.083486	-4.95946	-0.085874	-4.95922	0.044397				-4.95891	-0.177349	-5.50051	0.008285	-4.95888	-0.891763
	-4.95558	-0.177274	-4.95614	-0.084983	-4.95613	-0.086938	-4.95589	0.044137				-4.95558	-0.177274	-5.49885	0.007392	-4.95555	-0.892024
	-4.95225	-0.176959	-4.95281	-0.086705	-4.9528	-0.087429	-4.95256	0.044363				-4.95225	-0.176959	-5.49718	0.00825	-4.95222	-0.892343
	-4.94892	-0.17719	-4.94948	-0.088264	-4.94947	-0.088063	-4.94923	0.044108				-4.94892	-0.17719	-5.49552	0.008059	-4.94889	-0.892803
	-4.94559	-0.178187	-4.94615	-0.089034	-4.94615	-0.087711	-4.9459	0.044421				-4.94559	-0.178187	-5.49386	0.007951	-4.94556	-0.893044
	-4.94226	-0.179214	-4.94282	-0.089011	-4.94282	-0.086857	-4.94257	0.044565				-4.94226	-0.179214	-5.49219	0.007769	-4.94223	-0.893261
	-4.93893	-0.179961	-4.93949	-0.088316	-4.93949	-0.086379	-4.93924	0.044849				-4.93893	-0.179961	-5.49053	0.007595	-4.9389	-0.892557
	-4.9356	-0.180174	-4.93617	-0.088522	-4.93616	-0.086326	-4.93592	0.046357				-4.9356	-0.180174	-5.48886	0.007193	-4.93557	-0.891883
	-4.93227	-0.180607	-4.93284	-0.088468	-4.93283	-0.087151	-4.93259	0.048199				-4.93227	-0.180607	-5.4872	0.007105	-4.93224	-0.890867
	-4.92894	-0.181074	-4.92951	-0.088404	-4.9295	-0.088585	-4.92926	0.048557				-4.92894	-0.181074	-5.48554	0.007707	-4.92891	-0.890724
	-4.92561	-0.180781	-4.92618	-0.088433	-4.92618	-0.088887	-4.92593	0.049509				-4.92561	-0.180781	-5.48387	0.006846	-4.92558	-0.889692
	-4.92228	-0.181007	-4.92285	-0.088333	-4.92285	-0.088648	-4.9226	0.049203				-4.92228	-0.181007	-5.48221	0.007141	-4.92225	-0.888099
	-4.91895	-0.17985	-4.91952	-0.087894	-4.91952	-0.088745	-4.91927	0.048257				-4.91895	-0.17985	-5.48055	0.008039	-4.91892	-0.886792
	-4.91562	-0.178997	-4.9162	-0.087833	-4.91619	-0.088058	-4.91594	0.047899				-4.91562	-0.178997	-5.47888	0.007965	-4.91559	-0.885698
	-4.91229	-0.178757	-4.91287	-0.08741	-4.91286	-0.089288	-4.91261	0.04747				-4.91229	-0.178757	-5.47722	0.007972	-4.91226	-0.884604
	-4.90896	-0.179543	-4.90954	-0.088284	-4.90953	-0.088473	-4.90928	0.047187				-4.90896	-0.179543	-5.47555	0.00838	-4.90893	-0.88425
	-4.90563	-0.180334	-4.90621	-0.089059	-4.9062	-0.0875	-4.90595	0.047194				-4.90563	-0.180334	-5.47389	0.008586	-4.9056	-0.884911
	-4.9023	-0.18004	-4.90288	-0.089922	-4.90288	-0.087877	-4.90262	0.04868				-4.9023	-0.18004	-5.47223	0.007866	-4.90227	-0.886155
	-4.89897	-0.180157	-4.89955	-0.090767	-4.89955	-0.087656	-4.8993	0.049528				-4.89897	-0.180157	-5.47056	0.007321	-4.89894	-0.886166
	-4.89564	-0.179985	-4.89623	-0.09244	-4.89622	-0.08699	-4.89597	0.049978				-4.89564	-0.179985	-5.4689	0.007934	-4.89561	-0.884468
	-4.89231	-0.180632	-4.8929	-0.092603	-4.89289	-0.086639	-4.89264	0.050554				-4.89231	-0.180632	-5.46724	0.008059	-4.89228	-0.88344
	-4.88898	-0.181478	-4.88957	-0.091901	-4.88956	-0.086425	-4.88931	0.050975				-4.88898	-0.181478	-5.46557	0.007258	-4.88895	-0.881953
	-4.88565	-0.181913	-4.88624	-0.092115	-4.88624	-0.087131	-4.88598	0.05147				-4.88565	-0.181913	-5.46391	0.007391	-4.88562	-0.880549
	-4.88232	-0.18299	-4.88291	-0.092195	-4.88291	-0.08833	-4.88265	0.051904				-4.88232	-0.18299	-5.46225	0.006374	-4.88229	-0.880426
	-4.87898	-0.182292	-4.87958	-0.091898	-4.87958	-0.089391	-4.87932	0.051656				-4.87898	-0.182292	-5.46058	0.006304	-4.87896	-0.880734
	-4.87565	-0.181167	-4.87625	-0.091055	-4.87625	-0.090241	-4.87599	0.051736				-4.87565	-0.181167	-5.45892	0.005794	-4.87563	-0.880603
	-4.87232	-0.180859	-4.87293	-0.090227	-4.87292	-0.090176	-4.87266	0.050605				-4.87232	-0.180859	-5.45725	0.006371	-4.8723	-0.880098
	-4.86899	-0.181756	-4.8696	-0.088885	-4.86959	-0.090112	-4.86933	0.050068				-4.86899	-0.181756	-5.45559	0.00726	-4.86897	-0.87926
	-4.86566	-0.182106	-4.86627	-0.087013	-4.86626	-0.089812	-4.866	0.050809				-4.86566	-0.182106	-5.45393	0.006522	-4.86564	-0.878179
	-4.86233	-0.181805	-4.86294	-0.086259	-4.86294	-0.089432	-4.86267	0.050317				-4.86233	-0.181805	-5.45226	0.006763	-4.86231	-0.877927
	-4.859	-0.181847	-4.85961	-0.085561	-4.85961	-0.09014	-4.85934	0.04968				-4.859	-0.181847	-5.4506	0.007254	-4.85898	-0.878267
	-4.85567	-0.181561	-4.85628	-0.08508	-4.85628	-0.090293	-4.85602	0.049603				-4.85567	-0.181561	-5.44894	0.008224	-4.85565	-0.878733
	-4.85234	-0.181214	-4.85295	-0.083809	-4.85295	-0.090438	-4.85269	0.048933				-4.85234	-0.181214	-5.44727	0.008488	-4.85232	-0.878879
	-4.84901	-0.1808	-4.84963	-0.083119	-4.84962	-0.090792	-4.84936	0.047881				-4.84901	-0.1808	-5.44561	0.008015	-4.84899	-0.87886
	-4.84568	-0.178758	-4.8463	-0.082459	-4.84629	-0.090932	-4.84603	0.047774				-4.84568	-0.178758	-5.44394	0.00784	-4.84565	-0.878407
	-4.84235	-0.177913	-4.84297	-0.081675	-4.84297	-0.091485	-4.8427	0.049341				-4.84235	-0.177913	-5.44228	0.007641	-4.84232	-0.879655
	-4.83902	-0.17792	-4.83964	-0.082235	-4.83964	-0.090659	-4.83937	0.050086				-4.83902	-0.17792	-5.44062	0.007608	-4.83899	-0.880405
	-4.83569	-0.1786	-4.83631	-0.08339	-4.83631	-0.090977	-4.83604	0.050901				-4.83569	-0.1786	-5.43895	0.007431	-4.83566	-0.880263
	-4.83236	-0.17857	-4.83298	-0.083296	-4.83298	-0.092127	-4.83271	0.050984				-4.83236	-0.17857	-5.43729	0.007699	-4.83233	-0.880272
	-4.82903	-0.178086	-4.82966	-0.083635	-4.82965	-0.09133	-4.82938	0.050421				-4.82903	-0.178086	-5.43563	0.008172	-4.829	-0.881015
	-4.8257	-0.177312	-4.82633	-0.082882	-4.82632	-0.091956	-4.82605	0.050669				-4.8257	-0.177312	-5.43396	0.008403	-4.82567	-0.882007
	-4.82237	-0.17668	-4.823	-0.082304	-4.82299	-0.092477	-4.82272	0.051109				-4.82237	-0.17668	-5.4323	0.009431	-4.82234	-0.882495
	-4.81904	-0.176884	-4.81967	-0.081646	-4.81967	-0.092867	-4.81939	0.050764				-4.81904	-0.176884	-5.43063	0.010332	-4.81901	-0.882464
	-4.81571	-0.177649	-4.81634	-0.081268	-4.81634	-0.093286	-4.81607	0.050739				-4.81571	-0.177649	-5.42897	0.010876	-4.81568	-0.88313
	-4.81238	-0.177886	-4.81301	-0.081206	-4.81301	-0.093426	-4.81274	0.051337				-4.81238	-0.177886	-5.42731	0.01107	-4.81235	-0.884887
	-4.80905	-0.177586	-4.80969	-0.081074	-4.80968	-0.09418	-4.80941	0.052353				-4.80905	-0.177586	-5.42564	0.010812	-4.80902	-0.886628
	-4.80572	-0.177112	-4.80636	-0.080604	-4.80635	-0.094115	-4.80608	0.053641				-4.80572	-0.177112	-5.42398	0.009631	-4.80569	-0.888356
	-4.80239	-0.176689	-4.80303	-0.080343	-4.80302	-0.094285	-4.80275	0.054528				-4.80239	-0.176689	-5.42232	0.009969	-4.80236	-0.889752
	-4.79906	-0.175721	-4.7997	-0.080588	-4.79969	-0.093127	-4.79942	0.054881				-4.79906	-0.175721	-5.42065	0.010554	-4.79903	-0.890477
	-4.79573	-0.175898	-4.79637	-0.081278	-4.79637	-0.093101	-4.79609	0.055813				-4.79573	-0.175898	-5.41899	0.01104	-4.7957	-0.891213
	-4.7924	-0.177132	-4.79304	-0.082493	-4.79304	-0.092817	-4.79276	0.057176				-4.7924	-0.177132	-5.41732	0.010639	-4.79237	-0.89203
	-4.78907	-0.178568	-4.78972	-0.082091	-4.78971	-0.092366	-4.78943	0.057484				-4.78907	-0.178568	-5.41566	0.010393	-4.78904	-0.893229
	-4.78574	-0.178471	-4.78639	-0.082506	-4.78638	-0.092352	-4.7861	0.056677				-4.78574	-0.178471	-5.414	0.009107	-4.78571	-0.894048
	-4.78241	-0.178582	-4.78306	-0.083386	-4.78305	-0.091912	-4.78277	0.055296				-4.78241	-0.178582	-5.41233	0.008984	-4.78238	-0.89412
	-4.77908	-0.178525	-4.77973	-0.08472	-4.77973	-0.091047	-4.77944	0.054895				-4.77908	-0.178525	-5.41067	0.008973	-4.77905	-0.893999
	-4.77575	-0.178165	-4.7764	-0.086707	-4.7764	-0.090434	-4.77611	0.055069				-4.77575	-0.178165	-5.40901	0.009437	-4.77572	-0.893386
	-4.77242	-0.178726	-4.77307	-0.087836	-4.77307	-0.089389	-4.77279	0.055515				-4.77242	-0.178726	-5.40734	0.010278	-4.77239	-0.893534
	-4.76909	-0.179317	-4.76975	-0.088961	-4.76974	-0.088695	-4.76946	0.054931				-4.76909	-0.179317	-5.40568	0.010347	-4.76906	-0.894191
	-4.76576	-0.179382	-4.76642	-0.089447	-4.76641	-0.089701	-4.76613	0.05519				-4.76576	-0.179382	-5.40402	0.010428	-4.76573	-0.894992
	-4.76243	-0.180748	-4.76309	-0.090181	-4.76308	-0.089081	-4.7628	0.054929				-4.76243	-0.180748	-5.40235	0.009743	-4.7624	-0.896037
	-4.7591	-0.1821	-4.75976	-0.090526	-4.75975	-0.088438	-4.75947	0.054151				-4.7591	-0.1821	-5.40069	0.010157	-4.75907	-0.896123
	-4.75577	-0.181836	-4.75643	-0.090328	-4.75643	-0.090053	-4.75614	0.055178				-4.75577	-0.181836	-5.39902	0.009807	-4.75574	-0.896341
	-4.75244	-0.183157	-4.7531	-0.08906	-4.7531	-0.089771	-4.75281	0.05636				-4.75244	-0.183157	-5.39736	0.008878	-4.75241	-0.896388
	-4.74911	-0.183828	-4.74977	-0.089112	-4.74977	-0.088088	-4.74948	0.056859				-4.74911	-0.183828	-5.3957	0.008462	-4.74908	-0.895743
	-4.74578	-0.184407	-4.74645	-0.088794	-4.74644	-0.088536	-4.74615	0.057563				-4.74578	-0.184407	-5.39403	0.008436	-4.74575	-0.895214
	-4.74245	-0.18459	-4.74312	-0.088998	-4.74311	-0.087697	-4.74282	0.057178				-4.74245	-0.18459	-5.39237	0.008909	-4.74242	-0.894454
	-4.73912	-0.185076	-4.73979	-0.088644	-4.73978	-0.08824	-4.73949	0.055917				-4.73912	-0.185076	-5.3907	0.009201	-4.73909	-0.893636
	-4.73579	-0.185523	-4.73646	-0.088025	-4.73646	-0.087787	-4.73616	0.05578				-4.73579	-0.185523	-5.38904	0.00959	-4.73576	-0.893686
	-4.73246	-0.185032	-4.73313	-0.088348	-4.73313	-0.088219	-4.73283	0.056184				-4.73246	-0.185032	-5.38738	0.00986	-4.73243	-0.893048
	-4.72913	-0.184768	-4.7298	-0.088082	-4.7298	-0.088985	-4.72951	0.056415				-4.72913	-0.184768	-5.38571	0.009869	-4.7291	-0.891432
	-4.7258	-0.184766	-4.72647	-0.087942	-4.72647	-0.088585	-4.72618	0.056022				-4.7258	-0.184766	-5.38405	0.009539	-4.72577	-0.890391
	-4.72247	-0.185525	-4.72315	-0.088177	-4.72314	-0.088905	-4.72285	0.055113				-4.72247	-0.185525	-5.38239	0.009975	-4.72244	-0.890883
	-4.71914	-0.184842	-4.71982	-0.089051	-4.71981	-0.088753	-4.71952	0.054885				-4.71914	-0.184842	-5.38072	0.009909	-4.71911	-0.89112
	-4.71581	-0.184105	-4.71649	-0.08844	-4.71648	-0.088486	-4.71619	0.05501				-4.71581	-0.184105	-5.37906	0.009666	-4.71578	-0.89023
	-4.71248	-0.184137	-4.71316	-0.087624	-4.71316	-0.08838	-4.71286	0.053866				-4.71248	-0.184137	-5.37739	0.009351	-4.71245	-0.889391
	-4.70915	-0.183728	-4.70983	-0.087387	-4.70983	-0.087971	-4.70953	0.052425				-4.70915	-0.183728	-5.37573	0.009585	-4.70912	-0.888692
	-4.70582	-0.183104	-4.7065	-0.087866	-4.7065	-0.088455	-4.7062	0.053293				-4.70582	-0.183104	-5.37407	0.009489	-4.70578	-0.887298
	-4.70249	-0.183042	-4.70318	-0.086963	-4.70317	-0.088741	-4.70287	0.055281				-4.70249	-0.183042	-5.3724	0.009223	-4.70245	-0.887293
	-4.69916	-0.183194	-4.69985	-0.086332	-4.69984	-0.089927	-4.69954	0.056353				-4.69916	-0.183194	-5.37074	0.009131	-4.69913	-0.887518
	-4.69583	-0.183621	-4.69652	-0.085621	-4.69651	-0.090258	-4.69621	0.057012				-4.69583	-0.183621	-5.36908	0.00917	-4.6958	-0.8868
	-4.6925	-0.183774	-4.69319	-0.084686	-4.69319	-0.09051	-4.69289	0.057851				-4.6925	-0.183774	-5.36741	0.008647	-4.69246	-0.886431
	-4.68917	-0.182853	-4.68986	-0.083915	-4.68986	-0.09116	-4.68956	0.058163				-4.68917	-0.182853	-5.36575	0.007609	-4.68913	-0.886092
	-4.68583	-0.181897	-4.68653	-0.083507	-4.68653	-0.091757	-4.68623	0.058694				-4.68583	-0.181897	-5.36408	0.007358	-4.6858	-0.885072
	-4.6825	-0.181628	-4.68321	-0.082806	-4.6832	-0.090675	-4.6829	0.05831				-4.6825	-0.181628	-5.36242	0.007373	-4.68247	-0.884168
	-4.67917	-0.181654	-4.67988	-0.083383	-4.67987	-0.089953	-4.67957	0.059071				-4.67917	-0.181654	-5.36076	0.007814	-4.67914	-0.883233
	-4.67584	-0.181571	-4.67655	-0.08439	-4.67654	-0.090928	-4.67624	0.059501				-4.67584	-0.181571	-5.35909	0.008543	-4.67581	-0.88336
	-4.67251	-0.181995	-4.67322	-0.083907	-4.67321	-0.090191	-4.67291	0.059411				-4.67251	-0.181995	-5.35743	0.008946	-4.67248	-0.883352
	-4.66918	-0.180089	-4.66989	-0.083581	-4.66989	-0.089617	-4.66958	0.058648				-4.66918	-0.180089	-5.35577	0.008957	-4.66915	-0.88342
	-4.66585	-0.178409	-4.66656	-0.083295	-4.66656	-0.08998	-4.66625	0.057997				-4.66585	-0.178409	-5.3541	0.008179	-4.66582	-0.884145
	-4.66252	-0.177284	-4.66324	-0.082703	-4.66323	-0.088929	-4.66292	0.056483				-4.66252	-0.177284	-5.35244	0.007672	-4.66249	-0.884919
	-4.65919	-0.177016	-4.65991	-0.082902	-4.6599	-0.089331	-4.65959	0.056889				-4.65919	-0.177016	-5.35077	0.007464	-4.65916	-0.885313
	-4.65586	-0.176833	-4.65658	-0.083134	-4.65657	-0.087881	-4.65626	0.05834				-4.65586	-0.176833	-5.34911	0.006905	-4.65583	-0.88512
	-4.65253	-0.176926	-4.65325	-0.083232	-4.65324	-0.087906	-4.65294	0.059114				-4.65253	-0.176926	-5.34745	0.006623	-4.6525	-0.884192
	-4.6492	-0.176862	-4.64992	-0.083139	-4.64992	-0.085541	-4.64961	0.058434				-4.6492	-0.176862	-5.34578	0.005893	-4.64917	-0.883807
	-4.64587	-0.176759	-4.64659	-0.082273	-4.64659	-0.085169	-4.64628	0.058784				-4.64587	-0.176759	-5.34412	0.005114	-4.64584	-0.883644
	-4.64254	-0.176092	-4.64327	-0.082984	-4.64326	-0.085102	-4.64295	0.060458				-4.64254	-0.176092	-5.34246	0.004521	-4.64251	-0.883162
	-4.63921	-0.175652	-4.63994	-0.082314	-4.63993	-0.083764	-4.63962	0.061345				-4.63921	-0.175652	-5.34079	0.005004	-4.63918	-0.882342
	-4.63588	-0.176335	-4.63661	-0.081264	-4.6366	-0.083254	-4.63629	0.060629				-4.63588	-0.176335	-5.33913	0.005264	-4.63585	-0.882033
	-4.63255	-0.176662	-4.63328	-0.07992	-4.63327	-0.083821	-4.63296	0.059683				-4.63255	-0.176662	-5.33746	0.005037	-4.63252	-0.882071
	-4.62922	-0.175279	-4.62995	-0.079136	-4.62995	-0.083879	-4.62963	0.060394				-4.62922	-0.175279	-5.3358	0.005064	-4.62919	-0.882344
	-4.62589	-0.17484	-4.62662	-0.077752	-4.62662	-0.083644	-4.6263	0.060808				-4.62589	-0.17484	-5.33414	0.005511	-4.62586	-0.881966
	-4.62256	-0.175074	-4.62329	-0.077329	-4.62329	-0.08385	-4.62297	0.060776				-4.62256	-0.175074	-5.33247	0.005467	-4.62253	-0.881506
	-4.61923	-0.175269	-4.61997	-0.078041	-4.61996	-0.08284	-4.61964	0.059638				-4.61923	-0.175269	-5.33081	0.005191	-4.6192	-0.880679
	-4.6159	-0.17526	-4.61664	-0.078124	-4.61663	-0.081605	-4.61631	0.059649				-4.6159	-0.17526	-5.32915	0.005021	-4.61587	-0.880008
	-4.61257	-0.174382	-4.61331	-0.077064	-4.6133	-0.081636	-4.61299	0.060499				-4.61257	-0.174382	-5.32748	0.004971	-4.61254	-0.880055
	-4.60924	-0.174342	-4.60998	-0.076344	-4.60998	-0.080096	-4.60966	0.060599				-4.60924	-0.174342	-5.32582	0.00508	-4.60921	-0.88002
	-4.60591	-0.174481	-4.60665	-0.075909	-4.60665	-0.080208	-4.60633	0.061049				-4.60591	-0.174481	-5.32415	0.004894	-4.60588	-0.879534
	-4.60258	-0.175476	-4.60332	-0.075652	-4.60332	-0.079714	-4.603	0.061762				-4.60258	-0.175476	-5.32249	0.004886	-4.60255	-0.879286
	-4.59925	-0.17628	-4.6	-0.07692	-4.59999	-0.080202	-4.59967	0.062689				-4.59925	-0.17628	-5.32083	0.005548	-4.59922	-0.879961
	-4.59592	-0.176417	-4.59667	-0.076314	-4.59666	-0.079962	-4.59634	0.062805				-4.59592	-0.176417	-5.31916	0.006316	-4.59589	-0.880571
	-4.59259	-0.175406	-4.59334	-0.075049	-4.59333	-0.07874	-4.59301	0.06313				-4.59259	-0.175406	-5.3175	0.005838	-4.59256	-0.880219
	-4.58926	-0.174324	-4.59001	-0.075429	-4.59	-0.079437	-4.58968	0.062959				-4.58926	-0.174324	-5.31584	0.005938	-4.58923	-0.880984
	-4.58593	-0.174493	-4.58668	-0.076179	-4.58668	-0.079518	-4.58635	0.063155				-4.58593	-0.174493	-5.31417	0.006359	-4.5859	-0.881534
	-4.5826	-0.175141	-4.58335	-0.076258	-4.58335	-0.079554	-4.58302	0.064822				-4.5826	-0.175141	-5.31251	0.006999	-4.58257	-0.881277
	-4.57927	-0.175798	-4.58003	-0.076804	-4.58002	-0.080266	-4.57969	0.066179				-4.57927	-0.175798	-5.31084	0.007549	-4.57924	-0.880552
	-4.57594	-0.176177	-4.5767	-0.076732	-4.57669	-0.080108	-4.57636	0.065222				-4.57594	-0.176177	-5.30918	0.007797	-4.57591	-0.8794
	-4.57261	-0.176596	-4.57337	-0.077301	-4.57336	-0.080535	-4.57303	0.064014				-4.57261	-0.176596	-5.30752	0.00729	-4.57258	-0.878995
	-4.56928	-0.176455	-4.57004	-0.077892	-4.57003	-0.081349	-4.5697	0.063798				-4.56928	-0.176455	-5.30585	0.006816	-4.56924	-0.87821
	-4.56595	-0.176542	-4.56671	-0.078169	-4.5667	-0.082602	-4.56638	0.064217				-4.56595	-0.176542	-5.30419	0.006891	-4.56592	-0.877199
	-4.56262	-0.17621	-4.56338	-0.07922	-4.56338	-0.08331	-4.56305	0.06444				-4.56262	-0.17621	-5.30253	0.006408	-4.56259	-0.876938
	-4.55929	-0.175466	-4.56005	-0.079581	-4.56005	-0.084193	-4.55972	0.062407				-4.55929	-0.175466	-5.30086	0.005572	-4.55926	-0.875656
	-4.55596	-0.174869	-4.55673	-0.079596	-4.55672	-0.084974	-4.55639	0.060649				-4.55596	-0.174869	-5.2992	0.00528	-4.55592	-0.875495
	-4.55263	-0.174349	-4.5534	-0.079161	-4.55339	-0.084786	-4.55306	0.061419				-4.55263	-0.174349	-5.29753	0.005602	-4.55259	-0.874774
	-4.5493	-0.174977	-4.55007	-0.080987	-4.55006	-0.084828	-4.54973	0.061424				-4.5493	-0.174977	-5.29587	0.005773	-4.54926	-0.873358
	-4.54597	-0.177504	-4.54674	-0.081771	-4.54673	-0.084505	-4.5464	0.060663				-4.54597	-0.177504	-5.29421	0.005995	-4.54593	-0.871566
	-4.54264	-0.178296	-4.54341	-0.083684	-4.54341	-0.086072	-4.54307	0.061631				-4.54264	-0.178296	-5.29254	0.006297	-4.5426	-0.870428
	-4.53931	-0.177842	-4.54008	-0.084596	-4.54008	-0.086328	-4.53974	0.061467				-4.53931	-0.177842	-5.29088	0.006716	-4.53927	-0.869482
	-4.53598	-0.177834	-4.53676	-0.084842	-4.53675	-0.086769	-4.53641	0.061142				-4.53598	-0.177834	-5.28922	0.005892	-4.53594	-0.868959
	-4.53265	-0.17791	-4.53343	-0.085821	-4.53342	-0.087377	-4.53308	0.060395				-4.53265	-0.17791	-5.28755	0.00513	-4.53261	-0.869521
	-4.52932	-0.178843	-4.5301	-0.086679	-4.53009	-0.088884	-4.52975	0.059235				-4.52932	-0.178843	-5.28589	0.004485	-4.52928	-0.86954
	-4.52599	-0.17973	-4.52677	-0.086972	-4.52676	-0.090615	-4.52643	0.059064				-4.52599	-0.17973	-5.28423	0.003998	-4.52595	-0.868665
	-4.52266	-0.18017	-4.52344	-0.088124	-4.52344	-0.090756	-4.5231	0.058151				-4.52266	-0.18017	-5.28256	0.003645	-4.52262	-0.868161
	-4.51933	-0.179133	-4.52011	-0.089217	-4.52011	-0.090493	-4.51977	0.058204				-4.51933	-0.179133	-5.2809	0.003187	-4.51929	-0.868798
	-4.516	-0.178452	-4.51678	-0.090249	-4.51678	-0.09037	-4.51644	0.057254				-4.516	-0.178452	-5.27923	0.002679	-4.51596	-0.867249
	-4.51267	-0.178234	-4.51346	-0.090286	-4.51345	-0.09126	-4.51311	0.056834				-4.51267	-0.178234	-5.27757	0.002496	-4.51263	-0.865787
	-4.50934	-0.178246	-4.51013	-0.090624	-4.51012	-0.091726	-4.50978	0.054726				-4.50934	-0.178246	-5.27591	0.001739	-4.5093	-0.864557
	-4.50601	-0.178887	-4.5068	-0.091069	-4.50679	-0.091216	-4.50645	0.053929				-4.50601	-0.178887	-5.27424	0.000624	-4.50597	-0.862943
	-4.50268	-0.178602	-4.50347	-0.090431	-4.50347	-0.091185	-4.50312	0.05352				-4.50268	-0.178602	-5.27258	0.000253	-4.50264	-0.861735
	-4.49935	-0.178545	-4.50014	-0.08975	-4.50014	-0.091125	-4.49979	0.051014				-4.49935	-0.178545	-5.27091	0.000454	-4.49931	-0.861279
	-4.49602	-0.177388	-4.49681	-0.089814	-4.49681	-0.090862	-4.49646	0.050027				-4.49602	-0.177388	-5.26925	0.000127	-4.49598	-0.86122
	-4.49269	-0.177682	-4.49349	-0.090274	-4.49348	-0.091546	-4.49313	0.050753				-4.49269	-0.177682	-5.26759	-0.000981	-4.49265	-0.861404
	-4.48936	-0.17773	-4.49016	-0.090003	-4.49015	-0.091897	-4.4898	0.051514				-4.48936	-0.17773	-5.26592	-0.001727	-4.48932	-0.861783
	-4.48603	-0.177662	-4.48683	-0.090174	-4.48682	-0.091281	-4.48648	0.051437				-4.48603	-0.177662	-5.26426	-0.001124	-4.48599	-0.862522
	-4.4827	-0.178024	-4.4835	-0.089264	-4.48349	-0.091493	-4.48315	0.050577				-4.4827	-0.178024	-5.2626	-8.8e-05	-4.48266	-0.862923
	-4.47936	-0.179455	-4.48017	-0.088043	-4.48017	-0.091458	-4.47982	0.048993				-4.47936	-0.179455	-5.26093	0.000413	-4.47933	-0.862889
	-4.47604	-0.180663	-4.47684	-0.087088	-4.47684	-0.090426	-4.47649	0.047892				-4.47604	-0.180663	-5.25927	0.00063	-4.476	-0.863993
	-4.47271	-0.180512	-4.47352	-0.087233	-4.47351	-0.09043	-4.47316	0.048008				-4.47271	-0.180512	-5.2576	3e-06	-4.47267	-0.863515
	-4.46938	-0.180583	-4.47019	-0.086832	-4.47018	-0.092189	-4.46983	0.048393				-4.46938	-0.180583	-5.25594	-0.001129	-4.46934	-0.863175
	-4.46605	-0.180266	-4.46686	-0.086146	-4.46685	-0.091128	-4.4665	0.048542				-4.46605	-0.180266	-5.25428	-0.001046	-4.46601	-0.863534
	-4.46272	-0.179329	-4.46353	-0.08535	-4.46352	-0.090448	-4.46317	0.049519				-4.46272	-0.179329	-5.25261	-0.000964	-4.46268	-0.863633
	-4.45938	-0.178963	-4.4602	-0.084879	-4.4602	-0.089692	-4.45984	0.048524				-4.45938	-0.178963	-5.25095	-0.001251	-4.45935	-0.864649
	-4.45605	-0.17883	-4.45687	-0.084045	-4.45687	-0.089096	-4.45651	0.048928				-4.45605	-0.17883	-5.24929	-0.000964	-4.45602	-0.866325
	-4.45272	-0.178382	-4.45355	-0.083508	-4.45354	-0.08891	-4.45318	0.049592				-4.45272	-0.178382	-5.24762	-0.000782	-4.45269	-0.866902
	-4.44939	-0.178409	-4.45022	-0.083633	-4.45021	-0.088246	-4.44985	0.048971				-4.44939	-0.178409	-5.24596	-0.00055	-4.44936	-0.866135
	-4.44606	-0.178909	-4.44689	-0.082908	-4.44688	-0.086497	-4.44653	0.04875				-4.44606	-0.178909	-5.2443	-0.000338	-4.44603	-0.866121
	-4.44273	-0.178074	-4.44356	-0.083319	-4.44355	-0.085923	-4.4432	0.048741				-4.44273	-0.178074	-5.24263	-0.000451	-4.4427	-0.866794
	-4.4394	-0.177855	-4.44023	-0.082826	-4.44022	-0.086068	-4.43987	0.048364				-4.4394	-0.177855	-5.24097	-0.000639	-4.43936	-0.867671
	-4.43607	-0.178371	-4.4369	-0.082625	-4.4369	-0.087856	-4.43654	0.047491				-4.43607	-0.178371	-5.2393	-0.000889	-4.43604	-0.867229
	-4.43274	-0.178507	-4.43358	-0.081465	-4.43357	-0.087365	-4.43321	0.046867				-4.43274	-0.178507	-5.23764	-0.001597	-4.43271	-0.866678
	-4.42941	-0.178719	-4.43025	-0.080487	-4.43024	-0.087116	-4.42988	0.046169				-4.42941	-0.178719	-5.23598	-0.002356	-4.42938	-0.865962
	-4.42608	-0.17926	-4.42692	-0.080423	-4.42691	-0.086842	-4.42655	0.047586				-4.42608	-0.17926	-5.23431	-0.002689	-4.42604	-0.866371
	-4.42275	-0.180227	-4.42359	-0.079873	-4.42358	-0.086152	-4.42322	0.046909				-4.42275	-0.180227	-5.23265	-0.00242	-4.42271	-0.866727
	-4.41942	-0.180869	-4.42026	-0.080068	-4.42025	-0.086768	-4.41989	0.046695				-4.41942	-0.180869	-5.23099	-0.00197	-4.41938	-0.866165
	-4.41609	-0.182069	-4.41693	-0.079343	-4.41693	-0.085482	-4.41656	0.048024				-4.41609	-0.182069	-5.22932	-0.002275	-4.41605	-0.865819
	-4.41276	-0.183048	-4.4136	-0.07817	-4.4136	-0.086682	-4.41323	0.047371				-4.41276	-0.183048	-5.22766	-0.003029	-4.41272	-0.866002
	-4.40943	-0.1827	-4.41028	-0.077615	-4.41027	-0.08472	-4.4099	0.047082				-4.40943	-0.1827	-5.22599	-0.003806	-4.40939	-0.867047
	-4.4061	-0.181874	-4.40695	-0.078234	-4.40694	-0.08411	-4.40658	0.045671				-4.4061	-0.181874	-5.22433	-0.003991	-4.40606	-0.867257
	-4.40277	-0.181195	-4.40362	-0.07846	-4.40361	-0.085274	-4.40325	0.043894				-4.40277	-0.181195	-5.22267	-0.003813	-4.40273	-0.866764
	-4.39944	-0.180613	-4.40029	-0.07845	-4.40028	-0.084849	-4.39992	0.044438				-4.39944	-0.180613	-5.221	-0.004354	-4.3994	-0.86601
	-4.39611	-0.180275	-4.39696	-0.078573	-4.39696	-0.083634	-4.39659	0.04468				-4.39611	-0.180275	-5.21934	-0.004895	-4.39607	-0.865685
	-4.39278	-0.180697	-4.39363	-0.078183	-4.39363	-0.082349	-4.39326	0.044868				-4.39278	-0.180697	-5.21767	-0.004631	-4.39274	-0.865049
	-4.38945	-0.181034	-4.3903	-0.078723	-4.3903	-0.082212	-4.38993	0.045966				-4.38945	-0.181034	-5.21601	-0.004414	-4.38941	-0.863986
	-4.38612	-0.180709	-4.38698	-0.079957	-4.38697	-0.080092	-4.3866	0.044458				-4.38612	-0.180709	-5.21435	-0.004744	-4.38608	-0.863381
	-4.38279	-0.180817	-4.38365	-0.080572	-4.38364	-0.079986	-4.38327	0.044679				-4.38279	-0.180817	-5.21268	-0.004649	-4.38275	-0.863696
	-4.37946	-0.180807	-4.38032	-0.082462	-4.38031	-0.081268	-4.37994	0.044136				-4.37946	-0.180807	-5.21102	-0.004796	-4.37942	-0.865184
	-4.37613	-0.180788	-4.37699	-0.082858	-4.37699	-0.081071	-4.37661	0.043689				-4.37613	-0.180788	-5.20936	-0.005553	-4.37609	-0.865163
	-4.3728	-0.180423	-4.37366	-0.083121	-4.37366	-0.081188	-4.37328	0.043183				-4.3728	-0.180423	-5.20769	-0.006487	-4.37276	-0.864338
	-4.36947	-0.18036	-4.37033	-0.082931	-4.37033	-0.080114	-4.36995	0.042901				-4.36947	-0.18036	-5.20603	-0.006684	-4.36943	-0.864005
	-4.36614	-0.178986	-4.36701	-0.0812	-4.367	-0.080842	-4.36662	0.043184				-4.36614	-0.178986	-5.20437	-0.006105	-4.3661	-0.863789
	-4.36281	-0.177838	-4.36368	-0.081577	-4.36367	-0.081194	-4.3633	0.042772				-4.36281	-0.177838	-5.2027	-0.005426	-4.36277	-0.863424
	-4.35948	-0.177979	-4.36035	-0.079385	-4.36034	-0.081833	-4.35997	0.042594				-4.35948	-0.177979	-5.20104	-0.004791	-4.35944	-0.863088
	-4.35615	-0.177127	-4.35702	-0.079548	-4.35701	-0.081179	-4.35664	0.043107				-4.35615	-0.177127	-5.19937	-0.004531	-4.35611	-0.863143
	-4.35282	-0.175762	-4.35369	-0.078657	-4.35368	-0.081063	-4.35331	0.043915				-4.35282	-0.175762	-5.19771	-0.004401	-4.35278	-0.863042
	-4.34949	-0.176293	-4.35036	-0.078316	-4.35036	-0.080589	-4.34998	0.045292				-4.34949	-0.176293	-5.19605	-0.004598	-4.34945	-0.864162
	-4.34616	-0.175514	-4.34703	-0.080124	-4.34703	-0.080852	-4.34665	0.046368				-4.34616	-0.175514	-5.19438	-0.004982	-4.34612	-0.865071
	-4.34283	-0.174231	-4.34371	-0.081186	-4.3437	-0.081764	-4.34332	0.046389				-4.34283	-0.174231	-5.19272	-0.005272	-4.34279	-0.864263
	-4.3395	-0.17257	-4.34038	-0.081685	-4.34037	-0.081911	-4.33999	0.045927				-4.3395	-0.17257	-5.19106	-0.004517	-4.33946	-0.863553
	-4.33617	-0.17217	-4.33705	-0.081628	-4.33704	-0.081712	-4.33666	0.046345				-4.33617	-0.17217	-5.18939	-0.003704	-4.33613	-0.863825
	-4.33284	-0.171106	-4.33372	-0.082664	-4.33371	-0.082392	-4.33333	0.044904				-4.33284	-0.171106	-5.18773	-0.003463	-4.3328	-0.864049
	-4.32951	-0.170929	-4.33039	-0.084438	-4.33039	-0.080604	-4.33	0.045122				-4.32951	-0.170929	-5.18606	-0.003462	-4.32947	-0.863923
	-4.32618	-0.170661	-4.32707	-0.085032	-4.32706	-0.080645	-4.32667	0.044766				-4.32618	-0.170661	-5.1844	-0.003211	-4.32614	-0.862552
	-4.32285	-0.171038	-4.32374	-0.084196	-4.32373	-0.081713	-4.32334	0.045306				-4.32285	-0.171038	-5.18274	-0.002172	-4.32281	-0.862598
	-4.31952	-0.171626	-4.32041	-0.084917	-4.3204	-0.080848	-4.32002	0.046336				-4.31952	-0.171626	-5.18107	-0.002631	-4.31948	-0.863188
	-4.31619	-0.171897	-4.31708	-0.084848	-4.31707	-0.080722	-4.31669	0.046257				-4.31619	-0.171897	-5.17941	-0.003945	-4.31615	-0.863806
	-4.31286	-0.170439	-4.31375	-0.086342	-4.31374	-0.079464	-4.31336	0.046266				-4.31286	-0.170439	-5.17774	-0.004155	-4.31282	-0.864089
	-4.30953	-0.169891	-4.31042	-0.086809	-4.31042	-0.080565	-4.31003	0.047388				-4.30953	-0.169891	-5.17608	-0.00418	-4.30949	-0.863967
	-4.3062	-0.170831	-4.3071	-0.085859	-4.30709	-0.081138	-4.3067	0.046346				-4.3062	-0.170831	-5.17442	-0.004486	-4.30616	-0.864284
	-4.30287	-0.170894	-4.30377	-0.085012	-4.30376	-0.081536	-4.30337	0.047062				-4.30287	-0.170894	-5.17275	-0.004266	-4.30283	-0.864794
	-4.29954	-0.17032	-4.30044	-0.084775	-4.30043	-0.082106	-4.30004	0.047131				-4.29954	-0.17032	-5.17109	-0.004172	-4.2995	-0.865512
	-4.29621	-0.169919	-4.29711	-0.082837	-4.2971	-0.082258	-4.29671	0.046509				-4.29621	-0.169919	-5.16943	-0.004426	-4.29617	-0.865407
	-4.29288	-0.169764	-4.29378	-0.082486	-4.29377	-0.082676	-4.29338	0.046748				-4.29288	-0.169764	-5.16776	-0.004221	-4.29284	-0.865181
	-4.28955	-0.169262	-4.29045	-0.082911	-4.29045	-0.082563	-4.29005	0.046538				-4.28955	-0.169262	-5.1661	-0.004004	-4.28951	-0.865562
	-4.28622	-0.169017	-4.28712	-0.08252	-4.28712	-0.084749	-4.28672	0.046433				-4.28622	-0.169017	-5.16443	-0.003949	-4.28617	-0.865702
	-4.28289	-0.169907	-4.28379	-0.082824	-4.28379	-0.084287	-4.28339	0.048165				-4.28289	-0.169907	-5.16277	-0.004234	-4.28284	-0.865501
	-4.27956	-0.170153	-4.28047	-0.083051	-4.28046	-0.084506	-4.28007	0.048173				-4.27956	-0.170153	-5.16111	-0.004423	-4.27951	-0.865067
	-4.27623	-0.169482	-4.27714	-0.084236	-4.27713	-0.083049	-4.27674	0.048677				-4.27623	-0.169482	-5.15944	-0.004	-4.27618	-0.864914
	-4.2729	-0.170036	-4.27381	-0.082607	-4.2738	-0.083036	-4.27341	0.048863				-4.2729	-0.170036	-5.15778	-0.003474	-4.27285	-0.864509
	-4.26957	-0.170678	-4.27048	-0.082313	-4.27048	-0.081645	-4.27008	0.048204				-4.26957	-0.170678	-5.15612	-0.00321	-4.26952	-0.864896
	-4.26623	-0.170919	-4.26715	-0.081394	-4.26715	-0.08164	-4.26675	0.046927				-4.26623	-0.170919	-5.15445	-0.003019	-4.26619	-0.864222
	-4.2629	-0.172896	-4.26382	-0.080272	-4.26382	-0.081126	-4.26342	0.04673				-4.2629	-0.172896	-5.15279	-0.003097	-4.26286	-0.864058
	-4.25957	-0.173948	-4.2605	-0.077757	-4.26049	-0.080568	-4.26009	0.046791				-4.25957	-0.173948	-5.15113	-0.002819	-4.25953	-0.865719
	-4.25624	-0.175421	-4.25717	-0.07752	-4.25716	-0.081355	-4.25676	0.048524				-4.25624	-0.175421	-5.14946	-0.002663	-4.2562	-0.86641
	-4.25291	-0.175115	-4.25384	-0.076629	-4.25383	-0.080952	-4.25343	0.048951				-4.25291	-0.175115	-5.1478	-0.003271	-4.25287	-0.86601
	-4.24958	-0.174661	-4.25051	-0.076244	-4.2505	-0.080857	-4.2501	0.049582				-4.24958	-0.174661	-5.14613	-0.0029	-4.24954	-0.865632
	-4.24625	-0.175139	-4.24718	-0.075273	-4.24718	-0.081942	-4.24677	0.049797				-4.24625	-0.175139	-5.14447	-0.002722	-4.24621	-0.865782
	-4.24292	-0.175339	-4.24385	-0.074914	-4.24385	-0.083247	-4.24344	0.049635				-4.24292	-0.175339	-5.14281	-0.002859	-4.24288	-0.866574
	-4.23959	-0.175715	-4.24053	-0.075573	-4.24052	-0.083921	-4.24012	0.049321				-4.23959	-0.175715	-5.14114	-0.003234	-4.23955	-0.865854
	-4.23626	-0.176605	-4.2372	-0.074172	-4.23719	-0.082636	-4.23679	0.049189				-4.23626	-0.176605	-5.13948	-0.003639	-4.23622	-0.865143
	-4.23293	-0.176402	-4.23387	-0.073279	-4.23386	-0.083693	-4.23346	0.049198				-4.23293	-0.176402	-5.13781	-0.003281	-4.23289	-0.865018
	-4.2296	-0.176816	-4.23054	-0.072622	-4.23053	-0.085573	-4.23013	0.050278				-4.2296	-0.176816	-5.13615	-0.002495	-4.22956	-0.865394
	-4.22627	-0.1773	-4.22721	-0.071878	-4.2272	-0.086198	-4.2268	0.050701				-4.22627	-0.1773	-5.13449	-0.002191	-4.22623	-0.865905
	-4.22294	-0.176458	-4.22388	-0.070621	-4.22388	-0.084822	-4.22347	0.051228				-4.22294	-0.176458	-5.13282	-0.002399	-4.2229	-0.866723
	-4.21961	-0.175962	-4.22056	-0.070342	-4.22055	-0.085261	-4.22014	0.052264				-4.21961	-0.175962	-5.13116	-0.002293	-4.21957	-0.867014
	-4.21628	-0.175406	-4.21723	-0.069537	-4.21722	-0.084335	-4.21681	0.053345				-4.21628	-0.175406	-5.1295	-0.001569	-4.21624	-0.86628
	-4.21295	-0.174884	-4.2139	-0.070108	-4.21389	-0.08315	-4.21348	0.054937				-4.21295	-0.174884	-5.12783	-0.001313	-4.21291	-0.865325
	-4.20962	-0.174312	-4.21057	-0.068551	-4.21056	-0.08222	-4.21015	0.055306				-4.20962	-0.174312	-5.12617	-0.001465	-4.20958	-0.865994
	-4.20629	-0.175544	-4.20724	-0.065899	-4.20723	-0.081512	-4.20682	0.054652				-4.20629	-0.175544	-5.12451	-0.001197	-4.20625	-0.866515
	-4.20296	-0.177136	-4.20391	-0.065707	-4.20391	-0.079403	-4.20349	0.054679				-4.20296	-0.177136	-5.12284	-0.000953	-4.20292	-0.866735
	-4.19963	-0.176456	-4.20059	-0.064227	-4.20058	-0.079634	-4.20017	0.055197				-4.19963	-0.176456	-5.12118	-0.001795	-4.19959	-0.866837
	-4.1963	-0.176163	-4.19726	-0.064321	-4.19725	-0.080703	-4.19684	0.055365				-4.1963	-0.176163	-5.11951	-0.003193	-4.19626	-0.867487
	-4.19297	-0.177152	-4.19393	-0.064083	-4.19392	-0.081973	-4.19351	0.056477				-4.19297	-0.177152	-5.11785	-0.003638	-4.19293	-0.868445
	-4.18964	-0.177817	-4.1906	-0.064142	-4.19059	-0.082407	-4.19018	0.056354				-4.18964	-0.177817	-5.11619	-0.003848	-4.1896	-0.867527
	-4.18631	-0.178536	-4.18727	-0.064722	-4.18726	-0.082544	-4.18685	0.056304				-4.18631	-0.178536	-5.11452	-0.004413	-4.18627	-0.866543
	-4.18298	-0.179065	-4.18394	-0.066567	-4.18394	-0.082178	-4.18352	0.056907				-4.18298	-0.179065	-5.11286	-0.004714	-4.18294	-0.867098
	-4.17965	-0.177985	-4.18061	-0.06671	-4.18061	-0.082532	-4.18019	0.056527				-4.17965	-0.177985	-5.1112	-0.004632	-4.17961	-0.867557
	-4.17632	-0.177666	-4.17729	-0.068476	-4.17728	-0.081513	-4.17686	0.056989				-4.17632	-0.177666	-5.10953	-0.00496	-4.17628	-0.865927
	-4.17299	-0.177402	-4.17396	-0.06888	-4.17395	-0.080804	-4.17353	0.056617				-4.17299	-0.177402	-5.10787	-0.005117	-4.17295	-0.865343
	-4.16966	-0.177297	-4.17063	-0.069369	-4.17062	-0.080618	-4.1702	0.056603				-4.16966	-0.177297	-5.1062	-0.006074	-4.16962	-0.866021
	-4.16633	-0.177272	-4.1673	-0.069453	-4.16729	-0.080753	-4.16687	0.057226				-4.16633	-0.177272	-5.10454	-0.006177	-4.16629	-0.866765
	-4.163	-0.176476	-4.16397	-0.069527	-4.16397	-0.079773	-4.16354	0.058434				-4.163	-0.176476	-5.10288	-0.00593	-4.16296	-0.866183
	-4.15967	-0.176025	-4.16064	-0.069616	-4.16064	-0.079257	-4.16021	0.058967				-4.15967	-0.176025	-5.10121	-0.005406	-4.15963	-0.867095
	-4.15634	-0.175155	-4.15732	-0.069254	-4.15731	-0.077494	-4.15689	0.060834				-4.15634	-0.175155	-5.09955	-0.005571	-4.1563	-0.86758
	-4.15301	-0.174999	-4.15399	-0.069818	-4.15398	-0.077904	-4.15356	0.062172				-4.15301	-0.174999	-5.09788	-0.005706	-4.15297	-0.867595
	-4.14968	-0.174381	-4.15066	-0.070972	-4.15065	-0.077273	-4.15023	0.062118				-4.14968	-0.174381	-5.09622	-0.004935	-4.14963	-0.869123
	-4.14635	-0.174442	-4.14733	-0.070758	-4.14732	-0.077061	-4.1469	0.061169				-4.14635	-0.174442	-5.09456	-0.004441	-4.1463	-0.869502
	-4.14302	-0.173233	-4.144	-0.071062	-4.14399	-0.076208	-4.14357	0.060481				-4.14302	-0.173233	-5.09289	-0.004245	-4.14297	-0.869667
	-4.13969	-0.172774	-4.14067	-0.072718	-4.14067	-0.078475	-4.14024	0.061506				-4.13969	-0.172774	-5.09123	-0.003715	-4.13964	-0.869281
	-4.13636	-0.172894	-4.13734	-0.073755	-4.13734	-0.079047	-4.13691	0.0612				-4.13636	-0.172894	-5.08957	-0.00387	-4.13631	-0.867938
	-4.13303	-0.174588	-4.13402	-0.075109	-4.13401	-0.079426	-4.13358	0.059898				-4.13303	-0.174588	-5.0879	-0.004565	-4.13298	-0.8672
	-4.1297	-0.175378	-4.13069	-0.075601	-4.13068	-0.080455	-4.13025	0.057811				-4.1297	-0.175378	-5.08624	-0.005384	-4.12965	-0.868485
	-4.12637	-0.175731	-4.12736	-0.07568	-4.12735	-0.080177	-4.12692	0.058164				-4.12637	-0.175731	-5.08458	-0.006185	-4.12632	-0.867539
	-4.12304	-0.174002	-4.12403	-0.076731	-4.12402	-0.082052	-4.12359	0.059158				-4.12304	-0.174002	-5.08291	-0.006729	-4.12299	-0.866347
	-4.11971	-0.172704	-4.1207	-0.077728	-4.1207	-0.082524	-4.12026	0.059865				-4.11971	-0.172704	-5.08125	-0.006648	-4.11966	-0.865886
	-4.11638	-0.174559	-4.11737	-0.079291	-4.11737	-0.082431	-4.11694	0.057983				-4.11638	-0.174559	-5.07958	-0.005915	-4.11633	-0.86634
	-4.11305	-0.175264	-4.11405	-0.077693	-4.11404	-0.082094	-4.11361	0.059264				-4.11305	-0.175264	-5.07792	-0.005481	-4.113	-0.866244
	-4.10972	-0.175055	-4.11072	-0.077775	-4.11071	-0.082313	-4.11028	0.057939				-4.10972	-0.175055	-5.07626	-0.005285	-4.10967	-0.865113
	-4.10639	-0.174357	-4.10739	-0.078237	-4.10738	-0.082079	-4.10695	0.058414				-4.10639	-0.174357	-5.07459	-0.00492	-4.10634	-0.865211
	-4.10306	-0.175372	-4.10406	-0.07853	-4.10405	-0.082483	-4.10362	0.059506				-4.10306	-0.175372	-5.07293	-0.005085	-4.10301	-0.865515
	-4.09973	-0.173983	-4.10073	-0.076964	-4.10072	-0.082438	-4.10029	0.059968				-4.09973	-0.173983	-5.07127	-0.005094	-4.09968	-0.865426
	-4.0964	-0.174401	-4.0974	-0.076104	-4.0974	-0.081677	-4.09696	0.060596				-4.0964	-0.174401	-5.0696	-0.004888	-4.09635	-0.864344
	-4.09307	-0.175058	-4.09408	-0.075766	-4.09407	-0.08251	-4.09363	0.060959				-4.09307	-0.175058	-5.06794	-0.004835	-4.09302	-0.864801
	-4.08974	-0.174462	-4.09075	-0.073734	-4.09074	-0.083329	-4.0903	0.060022				-4.08974	-0.174462	-5.06627	-0.005268	-4.08969	-0.86488
	-4.08641	-0.174957	-4.08742	-0.073025	-4.08741	-0.085204	-4.08697	0.059364				-4.08641	-0.174957	-5.06461	-0.005979	-4.08636	-0.864452
	-4.08308	-0.175434	-4.08409	-0.071994	-4.08408	-0.084866	-4.08364	0.059498				-4.08308	-0.175434	-5.06295	-0.006502	-4.08303	-0.863224
	-4.07975	-0.175677	-4.08076	-0.072269	-4.08075	-0.084874	-4.08031	0.059336				-4.07975	-0.175677	-5.06128	-0.006387	-4.0797	-0.863665
	-4.07642	-0.175798	-4.07743	-0.073119	-4.07742	-0.08585	-4.07698	0.059761				-4.07642	-0.175798	-5.05962	-0.006476	-4.07637	-0.862418
	-4.07309	-0.176999	-4.07411	-0.073651	-4.0741	-0.087031	-4.07366	0.058482				-4.07309	-0.176999	-5.05795	-0.006197	-4.07304	-0.861908
	-4.06976	-0.176643	-4.07078	-0.074124	-4.07077	-0.087131	-4.07033	0.056971				-4.06976	-0.176643	-5.05629	-0.006099	-4.06971	-0.861696
	-4.06643	-0.177322	-4.06745	-0.074121	-4.06744	-0.08722	-4.067	0.058998				-4.06643	-0.177322	-5.05463	-0.005867	-4.06638	-0.860435
	-4.0631	-0.176858	-4.06412	-0.073007	-4.06411	-0.087278	-4.06367	0.058604				-4.0631	-0.176858	-5.05296	-0.005897	-4.06305	-0.861161
	-4.05976	-0.176272	-4.06079	-0.071755	-4.06078	-0.087706	-4.06034	0.058251				-4.05976	-0.176272	-5.0513	-0.005635	-4.05972	-0.860899
	-4.05643	-0.176329	-4.05746	-0.071425	-4.05746	-0.086115	-4.05701	0.056765				-4.05643	-0.176329	-5.04964	-0.005543	-4.05639	-0.860747
	-4.05311	-0.176915	-4.05413	-0.071601	-4.05413	-0.085513	-4.05368	0.056661				-4.05311	-0.176915	-5.04797	-0.006158	-4.05306	-0.86201
	-4.04978	-0.174834	-4.05081	-0.069979	-4.0508	-0.085974	-4.05035	0.05699				-4.04978	-0.174834	-5.04631	-0.007145	-4.04973	-0.863062
	-4.04645	-0.173922	-4.04748	-0.069102	-4.04747	-0.085423	-4.04702	0.057072				-4.04645	-0.173922	-5.04465	-0.008098	-4.0464	-0.863215
	-4.04312	-0.174083	-4.04415	-0.069245	-4.04414	-0.08618	-4.04369	0.056626				-4.04312	-0.174083	-5.04298	-0.008114	-4.04307	-0.863756
	-4.03978	-0.174622	-4.04082	-0.068886	-4.04081	-0.08549	-4.04036	0.056426				-4.03978	-0.174622	-5.04132	-0.007952	-4.03974	-0.86388
	-4.03645	-0.174135	-4.03749	-0.068144	-4.03748	-0.086329	-4.03704	0.056232				-4.03645	-0.174135	-5.03965	-0.00754	-4.03641	-0.863942
	-4.03312	-0.172363	-4.03416	-0.067959	-4.03416	-0.086337	-4.03371	0.057072				-4.03312	-0.172363	-5.03799	-0.006497	-4.03308	-0.863518
	-4.02979	-0.172906	-4.03084	-0.068254	-4.03083	-0.086553	-4.03038	0.055666				-4.02979	-0.172906	-5.03633	-0.006085	-4.02975	-0.862771
	-4.02646	-0.17237	-4.02751	-0.067093	-4.0275	-0.085998	-4.02705	0.055663				-4.02646	-0.17237	-5.03466	-0.006378	-4.02642	-0.861991
	-4.02313	-0.172328	-4.02418	-0.067871	-4.02417	-0.086188	-4.02372	0.053681				-4.02313	-0.172328	-5.033	-0.006356	-4.02309	-0.862817
	-4.0198	-0.170243	-4.02085	-0.067524	-4.02084	-0.086954	-4.02039	0.053077				-4.0198	-0.170243	-5.03134	-0.006318	-4.01975	-0.862772
	-4.01647	-0.170661	-4.01752	-0.067662	-4.01751	-0.087711	-4.01706	0.053413				-4.01647	-0.170661	-5.02967	-0.00641	-4.01642	-0.862543
	-4.01314	-0.169813	-4.01419	-0.068905	-4.01419	-0.08742	-4.01373	0.054346				-4.01314	-0.169813	-5.02801	-0.006685	-4.01309	-0.863038
	-4.00981	-0.169553	-4.01086	-0.068624	-4.01086	-0.088421	-4.0104	0.051859				-4.00981	-0.169553	-5.02634	-0.006486	-4.00976	-0.863535
	-4.00648	-0.170786	-4.00754	-0.070055	-4.00753	-0.088381	-4.00707	0.05069				-4.00648	-0.170786	-5.02468	-0.006283	-4.00643	-0.863853
	-4.00315	-0.169842	-4.00421	-0.071484	-4.0042	-0.087306	-4.00374	0.050022				-4.00315	-0.169842	-5.02302	-0.00575	-4.0031	-0.864497
	-3.99982	-0.16989	-4.00088	-0.072885	-4.00087	-0.087989	-4.00041	0.050029				-3.99982	-0.16989	-5.02135	-0.006027	-3.99977	-0.864929
	-3.99649	-0.17	-3.99755	-0.073002	-3.99754	-0.088595	-3.99709	0.050429				-3.99649	-0.17	-5.01969	-0.006605	-3.99644	-0.864546
	-3.99316	-0.170518	-3.99422	-0.072636	-3.99422	-0.088507	-3.99376	0.049869				-3.99316	-0.170518	-5.01802	-0.007905	-3.99311	-0.863841
	-3.98983	-0.169017	-3.9909	-0.071627	-3.99089	-0.088199	-3.99043	0.049457				-3.98983	-0.169017	-5.01636	-0.008966	-3.98978	-0.863904
	-3.9865	-0.16804	-3.98757	-0.070756	-3.98756	-0.088513	-3.9871	0.049382				-3.9865	-0.16804	-5.0147	-0.008857	-3.98645	-0.86465
	-3.98317	-0.167785	-3.98424	-0.070939	-3.98423	-0.087673	-3.98377	0.047949				-3.98317	-0.167785	-5.01303	-0.00864	-3.98312	-0.864902
	-3.97984	-0.168451	-3.98091	-0.071338	-3.9809	-0.086381	-3.98044	0.049092				-3.97984	-0.168451	-5.01137	-0.007939	-3.97979	-0.86317
	-3.97651	-0.170055	-3.97758	-0.072419	-3.97757	-0.08623	-3.97711	0.049552				-3.97651	-0.170055	-5.00971	-0.00793	-3.97646	-0.862835
	-3.97318	-0.170727	-3.97425	-0.072814	-3.97424	-0.086635	-3.97378	0.049946				-3.97318	-0.170727	-5.00804	-0.008539	-3.97313	-0.8627
	-3.96985	-0.171139	-3.97092	-0.07248	-3.97092	-0.08651	-3.97045	0.049589				-3.96985	-0.171139	-5.00638	-0.009148	-3.9698	-0.863159
	-3.96652	-0.173022	-3.9676	-0.073248	-3.96759	-0.08711	-3.96712	0.049208				-3.96652	-0.173022	-5.00472	-0.009812	-3.96647	-0.863715
	-3.96319	-0.174094	-3.96427	-0.073252	-3.96426	-0.087432	-3.96379	0.049368				-3.96319	-0.174094	-5.00305	-0.009821	-3.96314	-0.863677
	-3.95986	-0.173405	-3.96094	-0.073788	-3.96093	-0.086406	-3.96046	0.049839				-3.95986	-0.173405	-5.00139	-0.009452	-3.95981	-0.86324
	-3.95653	-0.173512	-3.95761	-0.073017	-3.9576	-0.08501	-3.95713	0.049652				-3.95653	-0.173512	-4.99972	-0.008957	-3.95648	-0.863103
	-3.9532	-0.174296	-3.95428	-0.073216	-3.95427	-0.084467	-3.95381	0.049156				-3.9532	-0.174296	-4.99806	-0.008788	-3.95315	-0.862942
	-3.94987	-0.175328	-3.95095	-0.072719	-3.95094	-0.083983	-3.95048	0.04779				-3.94987	-0.175328	-4.9964	-0.009239	-3.94982	-0.862756
	-3.94654	-0.174639	-3.94762	-0.073444	-3.94762	-0.083112	-3.94715	0.048748				-3.94654	-0.174639	-4.99473	-0.009943	-3.94649	-0.864295
	-3.94321	-0.174281	-3.9443	-0.074662	-3.94429	-0.083732	-3.94382	0.048971				-3.94321	-0.174281	-4.99307	-0.010586	-3.94316	-0.866404
	-3.93988	-0.174755	-3.94097	-0.07424	-3.94096	-0.084329	-3.94049	0.050019				-3.93988	-0.174755	-4.99141	-0.011688	-3.93983	-0.865747
	-3.93655	-0.176108	-3.93764	-0.074702	-3.93763	-0.083122	-3.93716	0.049419				-3.93655	-0.176108	-4.98974	-0.012191	-3.9365	-0.865167
	-3.93322	-0.175897	-3.93431	-0.074833	-3.9343	-0.082769	-3.93383	0.049091				-3.93322	-0.175897	-4.98808	-0.013229	-3.93317	-0.865181
	-3.92989	-0.175452	-3.93098	-0.073328	-3.93097	-0.083405	-3.9305	0.047287				-3.92989	-0.175452	-4.98641	-0.014474	-3.92984	-0.865275
	-3.92656	-0.175097	-3.92766	-0.072161	-3.92765	-0.082327	-3.92717	0.04853				-3.92656	-0.175097	-4.98475	-0.014677	-3.92651	-0.863969
	-3.92323	-0.174051	-3.92433	-0.071357	-3.92432	-0.082577	-3.92384	0.051476				-3.92323	-0.174051	-4.98309	-0.015002	-3.92318	-0.863403
	-3.9199	-0.175117	-3.921	-0.071053	-3.92099	-0.081495	-3.92051	0.052242				-3.9199	-0.175117	-4.98142	-0.014037	-3.91985	-0.863022
	-3.91657	-0.174061	-3.91767	-0.071299	-3.91766	-0.081287	-3.91718	0.05321				-3.91657	-0.174061	-4.97976	-0.013422	-3.91652	-0.863204
	-3.91324	-0.173334	-3.91434	-0.069851	-3.91433	-0.080996	-3.91385	0.051997				-3.91324	-0.173334	-4.97809	-0.013665	-3.91319	-0.863959
	-3.90991	-0.172632	-3.91101	-0.069619	-3.911	-0.080069	-3.91053	0.052986				-3.90991	-0.172632	-4.97643	-0.014006	-3.90986	-0.864281
	-3.90658	-0.172907	-3.90768	-0.068733	-3.90768	-0.079396	-3.9072	0.054591				-3.90658	-0.172907	-4.97477	-0.014743	-3.90653	-0.865094
	-3.90325	-0.17307	-3.90436	-0.067905	-3.90435	-0.080317	-3.90387	0.055687				-3.90325	-0.17307	-4.9731	-0.014738	-3.9032	-0.864628
	-3.89992	-0.173805	-3.90103	-0.066993	-3.90102	-0.081911	-3.90054	0.055894				-3.89992	-0.173805	-4.97144	-0.015311	-3.89987	-0.86463
	-3.89659	-0.174434	-3.8977	-0.066772	-3.89769	-0.083099	-3.89721	0.05583				-3.89659	-0.174434	-4.96978	-0.015757	-3.89654	-0.863786
	-3.89326	-0.174386	-3.89437	-0.065788	-3.89436	-0.083289	-3.89388	0.055119				-3.89326	-0.174386	-4.96811	-0.016306	-3.89321	-0.863715
	-3.88993	-0.174345	-3.89104	-0.066144	-3.89103	-0.08314	-3.89055	0.055003				-3.88993	-0.174345	-4.96645	-0.016114	-3.88987	-0.86368
	-3.8866	-0.173116	-3.88771	-0.065083	-3.8877	-0.083217	-3.88722	0.053575				-3.8866	-0.173116	-4.96479	-0.015821	-3.88654	-0.862482
	-3.88327	-0.171932	-3.88438	-0.064858	-3.88438	-0.082509	-3.88389	0.052375				-3.88327	-0.171932	-4.96312	-0.015633	-3.88321	-0.861183
	-3.87994	-0.17039	-3.88106	-0.065063	-3.88105	-0.083213	-3.88056	0.053836				-3.87994	-0.17039	-4.96146	-0.015565	-3.87988	-0.85918
	-3.87661	-0.170211	-3.87773	-0.064811	-3.87772	-0.084611	-3.87723	0.053659				-3.87661	-0.170211	-4.95979	-0.015752	-3.87655	-0.858264
	-3.87328	-0.169706	-3.8744	-0.066883	-3.87439	-0.085388	-3.87391	0.053687				-3.87328	-0.169706	-4.95813	-0.016131	-3.87322	-0.857901
	-3.86995	-0.168407	-3.87107	-0.067754	-3.87106	-0.085243	-3.87058	0.053502				-3.86995	-0.168407	-4.95647	-0.016007	-3.86989	-0.857937
	-3.86662	-0.1676	-3.86774	-0.068562	-3.86773	-0.085621	-3.86725	0.054225				-3.86662	-0.1676	-4.9548	-0.016623	-3.86656	-0.858067
	-3.86329	-0.167679	-3.86442	-0.068729	-3.86441	-0.085799	-3.86392	0.052674				-3.86329	-0.167679	-4.95314	-0.017675	-3.86323	-0.856024
	-3.85996	-0.168441	-3.86109	-0.067362	-3.86108	-0.084871	-3.86059	0.052528				-3.85996	-0.168441	-4.95148	-0.017376	-3.8599	-0.855987
	-3.85663	-0.168014	-3.85776	-0.066912	-3.85775	-0.083245	-3.85726	0.05263				-3.85663	-0.168014	-4.94981	-0.016815	-3.85657	-0.856653
	-3.8533	-0.167737	-3.85443	-0.066111	-3.85442	-0.083162	-3.85393	0.053163				-3.8533	-0.167737	-4.94815	-0.016286	-3.85324	-0.857092
	-3.84997	-0.167629	-3.8511	-0.066032	-3.85109	-0.083723	-3.8506	0.052754				-3.84997	-0.167629	-4.94648	-0.016106	-3.84991	-0.856978
	-3.84664	-0.167903	-3.84777	-0.066421	-3.84776	-0.084568	-3.84727	0.05349				-3.84664	-0.167903	-4.94482	-0.016032	-3.84658	-0.857717
	-3.8433	-0.168616	-3.84444	-0.067172	-3.84443	-0.084921	-3.84394	0.053406				-3.8433	-0.168616	-4.94316	-0.016199	-3.84325	-0.858919
	-3.83997	-0.167468	-3.84112	-0.067218	-3.84111	-0.08481	-3.84061	0.051795				-3.83997	-0.167468	-4.94149	-0.016648	-3.83992	-0.85846
	-3.83664	-0.16828	-3.83779	-0.067318	-3.83778	-0.085089	-3.83728	0.052107				-3.83664	-0.16828	-4.93983	-0.016626	-3.83659	-0.858326
	-3.83331	-0.17024	-3.83446	-0.066419	-3.83445	-0.084657	-3.83395	0.051207				-3.83331	-0.17024	-4.93816	-0.015807	-3.83326	-0.858595
	-3.82998	-0.171117	-3.83113	-0.066879	-3.83112	-0.083928	-3.83062	0.050786				-3.82998	-0.171117	-4.9365	-0.015354	-3.82993	-0.858569
	-3.82665	-0.172437	-3.8278	-0.066109	-3.82779	-0.083523	-3.8273	0.050591				-3.82665	-0.172437	-4.93484	-0.013862	-3.8266	-0.858705
	-3.82332	-0.173149	-3.82447	-0.068026	-3.82447	-0.084774	-3.82397	0.049968				-3.82332	-0.173149	-4.93317	-0.012353	-3.82327	-0.857293
	-3.81999	-0.173625	-3.82115	-0.068625	-3.82114	-0.084508	-3.82064	0.050645				-3.81999	-0.173625	-4.93151	-0.01216	-3.81994	-0.855682
	-3.81666	-0.173353	-3.81782	-0.069626	-3.81781	-0.083349	-3.81731	0.050309				-3.81666	-0.173353	-4.92985	-0.01308	-3.81661	-0.855801
	-3.81333	-0.173001	-3.81449	-0.070125	-3.81448	-0.083938	-3.81398	0.050928				-3.81333	-0.173001	-4.92818	-0.014262	-3.81328	-0.857412
	-3.81	-0.172228	-3.81116	-0.071146	-3.81115	-0.084572	-3.81065	0.051702				-3.81	-0.172228	-4.92652	-0.015008	-3.80995	-0.858266
	-3.80667	-0.171354	-3.80783	-0.071586	-3.80782	-0.085462	-3.80732	0.051664				-3.80667	-0.171354	-4.92485	-0.015377	-3.80662	-0.858484
	-3.80334	-0.171695	-3.8045	-0.072879	-3.80449	-0.085908	-3.80399	0.052966				-3.80334	-0.171695	-4.92319	-0.01506	-3.80329	-0.858421
	-3.80001	-0.171088	-3.80118	-0.07337	-3.80117	-0.086284	-3.80066	0.054408				-3.80001	-0.171088	-4.92153	-0.014358	-3.79996	-0.858129
	-3.79668	-0.17271	-3.79785	-0.073906	-3.79784	-0.084977	-3.79733	0.053682				-3.79668	-0.17271	-4.91986	-0.013808	-3.79663	-0.858578
	-3.79335	-0.174151	-3.79452	-0.074326	-3.79451	-0.084548	-3.794	0.053746				-3.79335	-0.174151	-4.9182	-0.0138	-3.7933	-0.859272
	-3.79002	-0.175214	-3.79119	-0.073673	-3.79118	-0.084674	-3.79067	0.053285				-3.79002	-0.175214	-4.91654	-0.014222	-3.78997	-0.860618
	-3.78669	-0.176896	-3.78786	-0.073356	-3.78785	-0.084832	-3.78735	0.053908				-3.78669	-0.176896	-4.91487	-0.014416	-3.78664	-0.86081
	-3.78336	-0.178776	-3.78453	-0.072844	-3.78452	-0.084768	-3.78402	0.054825				-3.78336	-0.178776	-4.91321	-0.014658	-3.78331	-0.860581
	-3.78003	-0.179036	-3.7812	-0.072874	-3.78119	-0.083716	-3.78069	0.057794				-3.78003	-0.179036	-4.91155	-0.013942	-3.77998	-0.861245
	-3.7767	-0.178277	-3.77788	-0.074164	-3.77787	-0.084022	-3.77736	0.059572				-3.7767	-0.178277	-4.90988	-0.013774	-3.77665	-0.860529
	-3.77337	-0.178097	-3.77455	-0.075337	-3.77454	-0.083874	-3.77403	0.05975				-3.77337	-0.178097	-4.90822	-0.013218	-3.77332	-0.860091
	-3.77004	-0.176581	-3.77122	-0.076726	-3.77121	-0.083545	-3.7707	0.059841				-3.77004	-0.176581	-4.90655	-0.012481	-3.76999	-0.860945
	-3.76671	-0.177017	-3.76789	-0.077109	-3.76788	-0.083572	-3.76737	0.061598				-3.76671	-0.177017	-4.90489	-0.01106	-3.76666	-0.860498
	-3.76338	-0.177298	-3.76456	-0.077618	-3.76455	-0.08276	-3.76404	0.061603				-3.76338	-0.177298	-4.90323	-0.01066	-3.76333	-0.860389
	-3.76005	-0.177348	-3.76123	-0.078104	-3.76123	-0.083054	-3.76071	0.061674				-3.76005	-0.177348	-4.90156	-0.010296	-3.75999	-0.859635
	-3.75672	-0.179539	-3.75791	-0.078397	-3.7579	-0.082467	-3.75738	0.062417				-3.75672	-0.179539	-4.8999	-0.009715	-3.75666	-0.859176
	-3.75339	-0.177995	-3.75458	-0.078459	-3.75457	-0.082887	-3.75405	0.062692				-3.75339	-0.177995	-4.89823	-0.010654	-3.75333	-0.858384
	-3.75006	-0.177143	-3.75125	-0.080361	-3.75124	-0.083379	-3.75073	0.063786				-3.75006	-0.177143	-4.89657	-0.011277	-3.75	-0.857588
	-3.74673	-0.177315	-3.74792	-0.080539	-3.74791	-0.084188	-3.7474	0.064592				-3.74673	-0.177315	-4.89491	-0.011638	-3.74667	-0.855762
	-3.7434	-0.176754	-3.74459	-0.081474	-3.74458	-0.084614	-3.74407	0.063815				-3.7434	-0.176754	-4.89324	-0.01104	-3.74334	-0.855793
	-3.74007	-0.176844	-3.74126	-0.081117	-3.74125	-0.084485	-3.74074	0.063848				-3.74007	-0.176844	-4.89158	-0.010489	-3.74001	-0.856438
	-3.73674	-0.177006	-3.73793	-0.081562	-3.73793	-0.08407	-3.73741	0.063054				-3.73674	-0.177006	-4.88992	-0.010462	-3.73668	-0.858368
	-3.73341	-0.178479	-3.73461	-0.08152	-3.7346	-0.085284	-3.73408	0.063045				-3.73341	-0.178479	-4.88825	-0.009684	-3.73335	-0.857908
	-3.73008	-0.177938	-3.73128	-0.081054	-3.73127	-0.085505	-3.73075	0.061365				-3.73008	-0.177938	-4.88659	-0.009905	-3.73002	-0.856697
	-3.72675	-0.177911	-3.72795	-0.080986	-3.72794	-0.084841	-3.72742	0.061845				-3.72675	-0.177911	-4.88492	-0.00955	-3.72669	-0.855729
	-3.72342	-0.177558	-3.72462	-0.079621	-3.72461	-0.08339	-3.72409	0.062485				-3.72342	-0.177558	-4.88326	-0.009653	-3.72336	-0.85527
	-3.72009	-0.17856	-3.72129	-0.07802	-3.72128	-0.08321	-3.72076	0.062138				-3.72009	-0.17856	-4.8816	-0.009658	-3.72003	-0.856115
	-3.71676	-0.180017	-3.71796	-0.077128	-3.71795	-0.083699	-3.71743	0.062209				-3.71676	-0.180017	-4.87993	-0.009246	-3.7167	-0.857307
	-3.71343	-0.180005	-3.71464	-0.076855	-3.71463	-0.083852	-3.7141	0.061153				-3.71343	-0.180005	-4.87827	-0.009038	-3.71337	-0.858546
	-3.7101	-0.180415	-3.71131	-0.077932	-3.7113	-0.084902	-3.71077	0.060335				-3.7101	-0.180415	-4.87661	-0.009024	-3.71004	-0.858467
	-3.70677	-0.181679	-3.70798	-0.078566	-3.70797	-0.085031	-3.70744	0.061249				-3.70677	-0.181679	-4.87494	-0.008647	-3.70671	-0.856948
	-3.70344	-0.182057	-3.70465	-0.078942	-3.70464	-0.084533	-3.70412	0.061217				-3.70344	-0.182057	-4.87328	-0.008341	-3.70338	-0.856883
	-3.70011	-0.181274	-3.70132	-0.079822	-3.70131	-0.08408	-3.70079	0.060105				-3.70011	-0.181274	-4.87162	-0.00813	-3.70005	-0.855539
	-3.69678	-0.181043	-3.69799	-0.079288	-3.69798	-0.084686	-3.69746	0.058636				-3.69678	-0.181043	-4.86995	-0.006046	-3.69672	-0.854107
	-3.69345	-0.181486	-3.69467	-0.078932	-3.69466	-0.085496	-3.69413	0.056937				-3.69345	-0.181486	-4.86829	-0.005986	-3.69339	-0.853074
	-3.69012	-0.182322	-3.69134	-0.078504	-3.69133	-0.087118	-3.6908	0.057687				-3.69012	-0.182322	-4.86662	-0.005919	-3.69006	-0.853574
	-3.68679	-0.183264	-3.68801	-0.077517	-3.688	-0.088703	-3.68747	0.057029				-3.68679	-0.183264	-4.86496	-0.005943	-3.68673	-0.853342
	-3.68346	-0.183669	-3.68468	-0.077026	-3.68467	-0.087878	-3.68414	0.056772				-3.68346	-0.183669	-4.8633	-0.00602	-3.6834	-0.854353
	-3.68013	-0.184124	-3.68135	-0.076642	-3.68134	-0.087459	-3.68081	0.057333				-3.68013	-0.184124	-4.86163	-0.00613	-3.68007	-0.853854
	-3.6768	-0.184599	-3.67802	-0.07602	-3.67801	-0.086446	-3.67748	0.057875				-3.6768	-0.184599	-4.85997	-0.006118	-3.67674	-0.854373
	-3.67347	-0.18361	-3.67469	-0.076494	-3.67469	-0.086663	-3.67415	0.058368				-3.67347	-0.18361	-4.8583	-0.00617	-3.67341	-0.855243
	-3.67014	-0.184568	-3.67137	-0.076131	-3.67136	-0.087449	-3.67082	0.057683				-3.67014	-0.184568	-4.85664	-0.006611	-3.67008	-0.855499
	-3.66681	-0.18614	-3.66804	-0.074768	-3.66803	-0.087658	-3.6675	0.057203				-3.66681	-0.18614	-4.85498	-0.007175	-3.66675	-0.855569
	-3.66348	-0.185669	-3.66471	-0.075538	-3.6647	-0.087592	-3.66417	0.056742				-3.66348	-0.185669	-4.85331	-0.00682	-3.66342	-0.857113
	-3.66015	-0.184973	-3.66138	-0.074257	-3.66137	-0.088506	-3.66084	0.057655				-3.66015	-0.184973	-4.85165	-0.007736	-3.66009	-0.856998
	-3.65682	-0.184951	-3.65805	-0.0726	-3.65804	-0.088742	-3.65751	0.05753				-3.65682	-0.184951	-4.84999	-0.008716	-3.65676	-0.856117
	-3.65349	-0.183926	-3.65472	-0.071491	-3.65471	-0.088986	-3.65418	0.058095				-3.65349	-0.183926	-4.84832	-0.009372	-3.65343	-0.856044
	-3.65016	-0.182405	-3.6514	-0.070803	-3.65139	-0.08863	-3.65085	0.058129				-3.65016	-0.182405	-4.84666	-0.009425	-3.6501	-0.856166
	-3.64683	-0.182534	-3.64807	-0.071885	-3.64806	-0.088358	-3.64752	0.058391				-3.64683	-0.182534	-4.84499	-0.009402	-3.64677	-0.856464
	-3.6435	-0.184194	-3.64474	-0.07176	-3.64473	-0.087399	-3.64419	0.056953				-3.6435	-0.184194	-4.84333	-0.008641	-3.64344	-0.856312
	-3.64017	-0.186071	-3.64141	-0.072004	-3.6414	-0.088363	-3.64086	0.056021				-3.64017	-0.186071	-4.84167	-0.008223	-3.64011	-0.857785
	-3.63684	-0.185801	-3.63808	-0.07286	-3.63807	-0.087864	-3.63753	0.057151				-3.63684	-0.185801	-4.84	-0.008181	-3.63678	-0.856417
	-3.6335	-0.184621	-3.63475	-0.072594	-3.63474	-0.086933	-3.6342	0.058118				-3.6335	-0.184621	-4.83834	-0.007552	-3.63345	-0.855289
	-3.63017	-0.184835	-3.63143	-0.072987	-3.63142	-0.086964	-3.63087	0.059154				-3.63017	-0.184835	-4.83668	-0.007855	-3.63012	-0.854245
	-3.62684	-0.18396	-3.6281	-0.071924	-3.62809	-0.08646	-3.62755	0.059466				-3.62684	-0.18396	-4.83501	-0.007782	-3.62679	-0.853643
	-3.62351	-0.183374	-3.62477	-0.07155	-3.62476	-0.0861	-3.62421	0.059954				-3.62351	-0.183374	-4.83335	-0.007825	-3.62345	-0.853585
	-3.62018	-0.181736	-3.62144	-0.071417	-3.62143	-0.086013	-3.62089	0.059909				-3.62018	-0.181736	-4.83169	-0.008251	-3.62012	-0.853471
	-3.61685	-0.181577	-3.61811	-0.070682	-3.6181	-0.086144	-3.61756	0.060109				-3.61685	-0.181577	-4.83002	-0.008041	-3.6168	-0.854859
	-3.61352	-0.181514	-3.61478	-0.070872	-3.61477	-0.086154	-3.61423	0.060003				-3.61352	-0.181514	-4.82836	-0.008927	-3.61346	-0.856191
	-3.61019	-0.182379	-3.61145	-0.071303	-3.61144	-0.084885	-3.6109	0.06098				-3.61019	-0.182379	-4.82669	-0.009608	-3.61013	-0.85682
	-3.60686	-0.182116	-3.60813	-0.071303	-3.60812	-0.083503	-3.60757	0.061395				-3.60686	-0.182116	-4.82503	-0.009912	-3.6068	-0.857352
	-3.60353	-0.183428	-3.6048	-0.071261	-3.60479	-0.08384	-3.60424	0.062467				-3.60353	-0.183428	-4.82337	-0.010989	-3.60347	-0.857696
	-3.6002	-0.182501	-3.60147	-0.071545	-3.60146	-0.084769	-3.60091	0.062733				-3.6002	-0.182501	-4.8217	-0.01191	-3.60014	-0.857017
	-3.59687	-0.181932	-3.59814	-0.071772	-3.59813	-0.085139	-3.59758	0.063009				-3.59687	-0.181932	-4.82004	-0.010564	-3.59681	-0.85678
	-3.59354	-0.181402	-3.59481	-0.072445	-3.5948	-0.08659	-3.59425	0.063113				-3.59354	-0.181402	-4.81837	-0.010748	-3.59348	-0.856439
	-3.59021	-0.181657	-3.59148	-0.072644	-3.59147	-0.086752	-3.59092	0.06241				-3.59021	-0.181657	-4.81671	-0.011158	-3.59015	-0.855376
	-3.58688	-0.180444	-3.58816	-0.072783	-3.58815	-0.085552	-3.58759	0.063325				-3.58688	-0.180444	-4.81505	-0.01022	-3.58682	-0.854738
	-3.58355	-0.178093	-3.58483	-0.072339	-3.58482	-0.085561	-3.58426	0.062359				-3.58355	-0.178093	-4.81338	-0.010282	-3.58349	-0.85478
	-3.58022	-0.17751	-3.5815	-0.071354	-3.58149	-0.085593	-3.58094	0.063195				-3.58022	-0.17751	-4.81172	-0.010488	-3.58016	-0.854424
	-3.57689	-0.178779	-3.57817	-0.071884	-3.57816	-0.085409	-3.57761	0.063904				-3.57689	-0.178779	-4.81006	-0.010776	-3.57683	-0.854433
	-3.57356	-0.178643	-3.57484	-0.072749	-3.57483	-0.084177	-3.57428	0.064065				-3.57356	-0.178643	-4.80839	-0.011114	-3.5735	-0.854457
	-3.57023	-0.180246	-3.57151	-0.074598	-3.5715	-0.084054	-3.57095	0.064599				-3.57023	-0.180246	-4.80673	-0.011479	-3.57017	-0.854015
	-3.5669	-0.17973	-3.56819	-0.075388	-3.56818	-0.084838	-3.56762	0.064723				-3.5669	-0.17973	-4.80506	-0.012452	-3.56684	-0.85406
	-3.56357	-0.180316	-3.56486	-0.074485	-3.56485	-0.084815	-3.56429	0.06426				-3.56357	-0.180316	-4.8034	-0.012684	-3.56351	-0.853616
	-3.56024	-0.178347	-3.56153	-0.074057	-3.56152	-0.08632	-3.56096	0.064706				-3.56024	-0.178347	-4.80174	-0.013079	-3.56018	-0.854446
	-3.55691	-0.17821	-3.5582	-0.074122	-3.55819	-0.08567	-3.55763	0.065123				-3.55691	-0.17821	-4.80007	-0.013571	-3.55685	-0.853121
	-3.55358	-0.177583	-3.55487	-0.072539	-3.55486	-0.085157	-3.5543	0.064732				-3.55358	-0.177583	-4.79841	-0.013382	-3.55352	-0.8536
	-3.55025	-0.17876	-3.55154	-0.073645	-3.55153	-0.085951	-3.55097	0.064834				-3.55025	-0.17876	-4.79675	-0.013709	-3.55019	-0.853403
	-3.54692	-0.178291	-3.54821	-0.073265	-3.5482	-0.085957	-3.54764	0.065065				-3.54692	-0.178291	-4.79508	-0.01431	-3.54686	-0.853088
	-3.54359	-0.177403	-3.54489	-0.073227	-3.54488	-0.084952	-3.54432	0.064671				-3.54359	-0.177403	-4.79342	-0.014096	-3.54353	-0.853396
	-3.54026	-0.176488	-3.54156	-0.073199	-3.54155	-0.085298	-3.54099	0.064204				-3.54026	-0.176488	-4.79176	-0.014773	-3.5402	-0.854276
	-3.53693	-0.177545	-3.53823	-0.072652	-3.53822	-0.086237	-3.53766	0.06382				-3.53693	-0.177545	-4.79009	-0.016208	-3.53687	-0.854391
	-3.5336	-0.17806	-3.5349	-0.072484	-3.53489	-0.087307	-3.53433	0.064792				-3.5336	-0.17806	-4.78843	-0.016187	-3.53354	-0.85349
	-3.53027	-0.17867	-3.53157	-0.072468	-3.53156	-0.08857	-3.531	0.064174				-3.53027	-0.17867	-4.78676	-0.016935	-3.53021	-0.852021
	-3.52694	-0.178247	-3.52824	-0.072846	-3.52823	-0.089112	-3.52767	0.063495				-3.52694	-0.178247	-4.7851	-0.017014	-3.52688	-0.850871
	-3.52361	-0.178164	-3.52492	-0.072207	-3.52491	-0.089699	-3.52434	0.06309				-3.52361	-0.178164	-4.78344	-0.01776	-3.52355	-0.851089
	-3.52028	-0.176979	-3.52159	-0.072322	-3.52158	-0.088713	-3.52101	0.062612				-3.52028	-0.176979	-4.78177	-0.01836	-3.52022	-0.84958
	-3.51695	-0.177072	-3.51826	-0.07325	-3.51825	-0.088037	-3.51768	0.061751				-3.51695	-0.177072	-4.78011	-0.018131	-3.51689	-0.848848
	-3.51362	-0.179102	-3.51493	-0.073643	-3.51492	-0.088292	-3.51435	0.060762				-3.51362	-0.179102	-4.77844	-0.01769	-3.51356	-0.84808
	-3.51029	-0.179483	-3.5116	-0.07385	-3.51159	-0.088322	-3.51102	0.059151				-3.51029	-0.179483	-4.77678	-0.01751	-3.51023	-0.847019
	-3.50696	-0.180534	-3.50827	-0.072915	-3.50826	-0.088801	-3.50769	0.058385				-3.50696	-0.180534	-4.77512	-0.016773	-3.5069	-0.847447
	-3.50363	-0.181823	-3.50495	-0.072492	-3.50494	-0.089554	-3.50436	0.058505				-3.50363	-0.181823	-4.77345	-0.015895	-3.50357	-0.847471
	-3.5003	-0.182195	-3.50162	-0.073218	-3.50161	-0.089419	-3.50103	0.058611				-3.5003	-0.182195	-4.77179	-0.015517	-3.50024	-0.846947
	-3.49697	-0.182848	-3.49829	-0.073748	-3.49828	-0.089242	-3.49771	0.057385				-3.49697	-0.182848	-4.77013	-0.015365	-3.49691	-0.845866
	-3.49364	-0.182037	-3.49496	-0.073976	-3.49495	-0.089263	-3.49438	0.056105				-3.49364	-0.182037	-4.76846	-0.014863	-3.49358	-0.845134
	-3.49031	-0.181776	-3.49163	-0.073997	-3.49162	-0.090862	-3.49105	0.055009				-3.49031	-0.181776	-4.7668	-0.015064	-3.49024	-0.845162
	-3.48698	-0.181482	-3.4883	-0.073597	-3.48829	-0.09095	-3.48772	0.053826				-3.48698	-0.181482	-4.76513	-0.015169	-3.48692	-0.844365
	-3.48365	-0.183891	-3.48497	-0.07278	-3.48496	-0.089986	-3.48439	0.052595				-3.48365	-0.183891	-4.76347	-0.015084	-3.48359	-0.844246
	-3.48032	-0.185221	-3.48165	-0.072468	-3.48164	-0.090559	-3.48106	0.052602				-3.48032	-0.185221	-4.76181	-0.015659	-3.48026	-0.844766
	-3.47699	-0.186481	-3.47832	-0.072462	-3.47831	-0.091104	-3.47773	0.05331				-3.47699	-0.186481	-4.76014	-0.016323	-3.47692	-0.84341
	-3.47366	-0.185711	-3.47499	-0.073013	-3.47498	-0.092584	-3.4744	0.053832				-3.47366	-0.185711	-4.75848	-0.016364	-3.47359	-0.842923
	-3.47033	-0.186288	-3.47166	-0.074854	-3.47165	-0.094176	-3.47107	0.053602				-3.47033	-0.186288	-4.75682	-0.015714	-3.47026	-0.841618
	-3.467	-0.185854	-3.46833	-0.075132	-3.46832	-0.094264	-3.46774	0.053388				-3.467	-0.185854	-4.75515	-0.017053	-3.46693	-0.841314
	-3.46367	-0.186379	-3.465	-0.076316	-3.46499	-0.093829	-3.46441	0.053425				-3.46367	-0.186379	-4.75349	-0.01691	-3.4636	-0.841644
	-3.46034	-0.18786	-3.46168	-0.076677	-3.46167	-0.09309	-3.46109	0.053628				-3.46034	-0.18786	-4.75183	-0.017023	-3.46027	-0.840732
	-3.45701	-0.187875	-3.45835	-0.077942	-3.45834	-0.092606	-3.45776	0.053339				-3.45701	-0.187875	-4.75016	-0.017705	-3.45694	-0.840312
	-3.45368	-0.187421	-3.45502	-0.078761	-3.45501	-0.091979	-3.45443	0.0523				-3.45368	-0.187421	-4.7485	-0.017646	-3.45361	-0.839339
	-3.45035	-0.18659	-3.45169	-0.079193	-3.45168	-0.090702	-3.4511	0.050726				-3.45035	-0.18659	-4.74683	-0.018094	-3.45028	-0.839767
	-3.44702	-0.185369	-3.44836	-0.07931	-3.44835	-0.089834	-3.44777	0.050898				-3.44702	-0.185369	-4.74517	-0.018583	-3.44695	-0.840348
	-3.44369	-0.185892	-3.44503	-0.078908	-3.44502	-0.089775	-3.44444	0.050859				-3.44369	-0.185892	-4.74351	-0.017632	-3.44362	-0.840341
	-3.44036	-0.1859	-3.4417	-0.07951	-3.4417	-0.089992	-3.44111	0.049621				-3.44036	-0.1859	-4.74184	-0.017419	-3.44029	-0.837804
	-3.43703	-0.185631	-3.43838	-0.080179	-3.43837	-0.089777	-3.43778	0.049492				-3.43703	-0.185631	-4.74018	-0.016909	-3.43696	-0.838454
	-3.4337	-0.185293	-3.43505	-0.08004	-3.43504	-0.088785	-3.43445	0.04935				-3.4337	-0.185293	-4.73851	-0.016643	-3.43363	-0.839695
	-3.43037	-0.184022	-3.43172	-0.079454	-3.43171	-0.088389	-3.43112	0.049989				-3.43037	-0.184022	-4.73685	-0.01764	-3.4303	-0.83918
	-3.42704	-0.18227	-3.42839	-0.079458	-3.42838	-0.087547	-3.42779	0.050364				-3.42704	-0.18227	-4.73519	-0.017582	-3.42697	-0.838898
	-3.4237	-0.181679	-3.42506	-0.079535	-3.42505	-0.086656	-3.42446	0.051065				-3.4237	-0.181679	-4.73352	-0.017317	-3.42364	-0.838254
	-3.42037	-0.181294	-3.42173	-0.080044	-3.42172	-0.086779	-3.42114	0.051173				-3.42037	-0.181294	-4.73186	-0.017447	-3.42031	-0.838026
	-3.41704	-0.181033	-3.41841	-0.080774	-3.4184	-0.086697	-3.41781	0.05228				-3.41704	-0.181033	-4.7302	-0.017196	-3.41698	-0.837521
	-3.41371	-0.182011	-3.41508	-0.081789	-3.41507	-0.086155	-3.41448	0.053112				-3.41371	-0.182011	-4.72853	-0.017716	-3.41365	-0.83837
	-3.41038	-0.182749	-3.41175	-0.082457	-3.41174	-0.085712	-3.41115	0.053794				-3.41038	-0.182749	-4.72687	-0.017945	-3.41032	-0.839568
	-3.40705	-0.183254	-3.40842	-0.082954	-3.40841	-0.084732	-3.40782	0.052712				-3.40705	-0.183254	-4.7252	-0.018005	-3.40699	-0.840103
	-3.40372	-0.183628	-3.40509	-0.082509	-3.40508	-0.084762	-3.40449	0.05304				-3.40372	-0.183628	-4.72354	-0.01766	-3.40366	-0.840325
	-3.40039	-0.180583	-3.40176	-0.083051	-3.40175	-0.085468	-3.40116	0.054074				-3.40039	-0.180583	-4.72188	-0.016906	-3.40033	-0.839186
	-3.39706	-0.178059	-3.39844	-0.083647	-3.39843	-0.084991	-3.39783	0.055114				-3.39706	-0.178059	-4.72021	-0.016359	-3.397	-0.838188
	-3.39373	-0.17735	-3.39511	-0.084347	-3.3951	-0.084022	-3.3945	0.054331				-3.39373	-0.17735	-4.71855	-0.015522	-3.39367	-0.838622
	-3.3904	-0.175993	-3.39178	-0.083716	-3.39177	-0.084051	-3.39117	0.053583				-3.3904	-0.175993	-4.71689	-0.015846	-3.39034	-0.839946
	-3.38707	-0.175635	-3.38845	-0.083091	-3.38844	-0.084415	-3.38784	0.053506				-3.38707	-0.175635	-4.71522	-0.016248	-3.38701	-0.840621
	-3.38374	-0.175311	-3.38512	-0.082443	-3.38511	-0.084	-3.38451	0.053029				-3.38374	-0.175311	-4.71356	-0.016476	-3.38368	-0.841447
	-3.38041	-0.17428	-3.38179	-0.081118	-3.38178	-0.084544	-3.38118	0.053255				-3.38041	-0.17428	-4.7119	-0.016257	-3.38035	-0.840318
	-3.37708	-0.174003	-3.37846	-0.080861	-3.37846	-0.086015	-3.37786	0.053539				-3.37708	-0.174003	-4.71023	-0.01624	-3.37702	-0.840722
	-3.37375	-0.174111	-3.37514	-0.080123	-3.37513	-0.086217	-3.37453	0.053832				-3.37375	-0.174111	-4.70857	-0.015844	-3.37369	-0.840341
	-3.37042	-0.173579	-3.37181	-0.079799	-3.3718	-0.086692	-3.3712	0.055317				-3.37042	-0.173579	-4.7069	-0.014622	-3.37036	-0.838183
	-3.36709	-0.174459	-3.36848	-0.08004	-3.36847	-0.087882	-3.36787	0.056439				-3.36709	-0.174459	-4.70524	-0.015984	-3.36703	-0.837782
	-3.36376	-0.17529	-3.36515	-0.080317	-3.36514	-0.087653	-3.36454	0.055845				-3.36376	-0.17529	-4.70358	-0.016161	-3.3637	-0.838212
	-3.36043	-0.174721	-3.36182	-0.079725	-3.36181	-0.087627	-3.36121	0.055562				-3.36043	-0.174721	-4.70191	-0.016001	-3.36037	-0.839011
	-3.3571	-0.174033	-3.3585	-0.07932	-3.35848	-0.087174	-3.35788	0.056486				-3.3571	-0.174033	-4.70025	-0.015589	-3.35704	-0.840305
	-3.35377	-0.173243	-3.35517	-0.078021	-3.35516	-0.087595	-3.35455	0.056004				-3.35377	-0.173243	-4.69859	-0.014584	-3.35371	-0.840003
	-3.35044	-0.174411	-3.35184	-0.077197	-3.35183	-0.088688	-3.35122	0.057143				-3.35044	-0.174411	-4.69692	-0.014021	-3.35038	-0.839693
	-3.34711	-0.173677	-3.34851	-0.077673	-3.3485	-0.088136	-3.34789	0.057684				-3.34711	-0.173677	-4.69526	-0.013974	-3.34705	-0.839812
	-3.34378	-0.175007	-3.34518	-0.077661	-3.34517	-0.087673	-3.34456	0.058682				-3.34378	-0.175007	-4.69359	-0.014914	-3.34371	-0.840479
	-3.34045	-0.173295	-3.34185	-0.077402	-3.34184	-0.087584	-3.34123	0.057971				-3.34045	-0.173295	-4.69193	-0.014421	-3.34038	-0.840775
	-3.33712	-0.17296	-3.33853	-0.077318	-3.33851	-0.086804	-3.33791	0.057242				-3.33712	-0.17296	-4.69027	-0.015737	-3.33705	-0.839916
	-3.33379	-0.172039	-3.3352	-0.076696	-3.33519	-0.086563	-3.33458	0.056561				-3.33379	-0.172039	-4.6886	-0.016205	-3.33372	-0.840394
	-3.33046	-0.169765	-3.33187	-0.075939	-3.33186	-0.08736	-3.33125	0.056037				-3.33046	-0.169765	-4.68694	-0.017196	-3.33039	-0.840277
	-3.32713	-0.167512	-3.32854	-0.075786	-3.32853	-0.086929	-3.32792	0.054892				-3.32713	-0.167512	-4.68527	-0.01797	-3.32706	-0.840367
	-3.3238	-0.167445	-3.32521	-0.07579	-3.3252	-0.086531	-3.32459	0.056207				-3.3238	-0.167445	-4.68361	-0.016734	-3.32373	-0.839968
	-3.32047	-0.167132	-3.32188	-0.075695	-3.32187	-0.086469	-3.32126	0.055621				-3.32047	-0.167132	-4.68195	-0.017032	-3.3204	-0.840078
	-3.31714	-0.169257	-3.31855	-0.075527	-3.31854	-0.085913	-3.31793	0.055948				-3.31714	-0.169257	-4.68028	-0.01593	-3.31707	-0.84075
	-3.31381	-0.170215	-3.31523	-0.074913	-3.31521	-0.085167	-3.3146	0.055298				-3.31381	-0.170215	-4.67862	-0.016108	-3.31374	-0.840971
	-3.31048	-0.170737	-3.3119	-0.073854	-3.31189	-0.085106	-3.31127	0.055981				-3.31048	-0.170737	-4.67696	-0.015662	-3.31041	-0.841668
	-3.30715	-0.173345	-3.30857	-0.073582	-3.30856	-0.083764	-3.30794	0.057172				-3.30715	-0.173345	-4.67529	-0.015222	-3.30708	-0.839946
	-3.30382	-0.173718	-3.30524	-0.07343	-3.30523	-0.082109	-3.30461	0.057157				-3.30382	-0.173718	-4.67363	-0.01505	-3.30375	-0.840047
	-3.30049	-0.17476	-3.30191	-0.073677	-3.3019	-0.081824	-3.30128	0.056665				-3.30049	-0.17476	-4.67197	-0.014402	-3.30042	-0.840463
	-3.29716	-0.17418	-3.29858	-0.073704	-3.29857	-0.081601	-3.29795	0.056189				-3.29716	-0.17418	-4.6703	-0.014855	-3.29709	-0.840404
	-3.29383	-0.172248	-3.29526	-0.07435	-3.29524	-0.080823	-3.29463	0.05682				-3.29383	-0.172248	-4.66864	-0.015042	-3.29376	-0.840927
	-3.2905	-0.171978	-3.29193	-0.074251	-3.29191	-0.080499	-3.2913	0.056738				-3.2905	-0.171978	-4.66697	-0.014527	-3.29043	-0.84113
	-3.28717	-0.171872	-3.2886	-0.074332	-3.28859	-0.080373	-3.28797	0.057123				-3.28717	-0.171872	-4.66531	-0.014736	-3.2871	-0.842692
	-3.28384	-0.17165	-3.28527	-0.073347	-3.28526	-0.080267	-3.28464	0.056221				-3.28384	-0.17165	-4.66365	-0.014648	-3.28377	-0.844201
	-3.28051	-0.171192	-3.28194	-0.072644	-3.28193	-0.080466	-3.28131	0.058008				-3.28051	-0.171192	-4.66198	-0.014038	-3.28044	-0.845484
	-3.27718	-0.170759	-3.27861	-0.073621	-3.2786	-0.080362	-3.27798	0.058092				-3.27718	-0.170759	-4.66032	-0.013139	-3.27711	-0.846319
	-3.27385	-0.171384	-3.27528	-0.074367	-3.27527	-0.080301	-3.27465	0.057238				-3.27385	-0.171384	-4.65866	-0.013239	-3.27378	-0.846271
	-3.27052	-0.172774	-3.27196	-0.074787	-3.27195	-0.079775	-3.27132	0.058343				-3.27052	-0.172774	-4.65699	-0.012943	-3.27045	-0.845366
	-3.26719	-0.172676	-3.26863	-0.074873	-3.26862	-0.079162	-3.26799	0.057965				-3.26719	-0.172676	-4.65533	-0.012172	-3.26712	-0.845287
	-3.26386	-0.172099	-3.2653	-0.07458	-3.26529	-0.07975	-3.26466	0.057264				-3.26386	-0.172099	-4.65366	-0.012827	-3.26379	-0.846096
	-3.26053	-0.172182	-3.26197	-0.074358	-3.26196	-0.080614	-3.26133	0.056834				-3.26053	-0.172182	-4.652	-0.012503	-3.26046	-0.844812
	-3.2572	-0.172567	-3.25864	-0.075083	-3.25863	-0.080856	-3.258	0.056937				-3.2572	-0.172567	-4.65034	-0.012465	-3.25713	-0.843695
	-3.25387	-0.173398	-3.25531	-0.075053	-3.2553	-0.081365	-3.25468	0.056102				-3.25387	-0.173398	-4.64867	-0.011923	-3.2538	-0.846093
	-3.25054	-0.174854	-3.25199	-0.074515	-3.25197	-0.081631	-3.25135	0.054572				-3.25054	-0.174854	-4.64701	-0.011914	-3.25047	-0.847304
	-3.24721	-0.176239	-3.24866	-0.073957	-3.24865	-0.081482	-3.24802	0.056189				-3.24721	-0.176239	-4.64535	-0.010158	-3.24714	-0.846461
	-3.24388	-0.176532	-3.24533	-0.07346	-3.24532	-0.082778	-3.24469	0.057112				-3.24388	-0.176532	-4.64368	-0.009766	-3.24381	-0.844587
	-3.24055	-0.177099	-3.242	-0.07224	-3.24199	-0.083266	-3.24136	0.057125				-3.24055	-0.177099	-4.64202	-0.009093	-3.24048	-0.843489
	-3.23722	-0.175825	-3.23867	-0.071515	-3.23866	-0.082932	-3.23803	0.058469				-3.23722	-0.175825	-4.64035	-0.00975	-3.23715	-0.843059
	-3.23389	-0.174153	-3.23534	-0.071566	-3.23533	-0.08257	-3.2347	0.059088				-3.23389	-0.174153	-4.63869	-0.010359	-3.23382	-0.844128
	-3.23056	-0.174846	-3.23202	-0.072965	-3.232	-0.081887	-3.23137	0.060347				-3.23056	-0.174846	-4.63703	-0.011097	-3.23049	-0.844448
	-3.22723	-0.174764	-3.22869	-0.074608	-3.22867	-0.081617	-3.22804	0.059731				-3.22723	-0.174764	-4.63536	-0.012738	-3.22716	-0.843377
	-3.2239	-0.173149	-3.22536	-0.07558	-3.22535	-0.08192	-3.22471	0.058344				-3.2239	-0.173149	-4.6337	-0.012616	-3.22383	-0.844492
	-3.22057	-0.171886	-3.22203	-0.076298	-3.22202	-0.082105	-3.22138	0.057877				-3.22057	-0.171886	-4.63204	-0.012144	-3.2205	-0.844615
	-3.21724	-0.170344	-3.2187	-0.076564	-3.21869	-0.082025	-3.21805	0.056991				-3.21724	-0.170344	-4.63037	-0.011775	-3.21717	-0.844014
	-3.21391	-0.171571	-3.21537	-0.076184	-3.21536	-0.082026	-3.21473	0.057189				-3.21391	-0.171571	-4.62871	-0.01158	-3.21383	-0.844421
	-3.21057	-0.172416	-3.21204	-0.074787	-3.21203	-0.082426	-3.2114	0.05724				-3.21057	-0.172416	-4.62704	-0.011507	-3.2105	-0.843586
	-3.20724	-0.172582	-3.20872	-0.074425	-3.20871	-0.08286	-3.20807	0.057034				-3.20724	-0.172582	-4.62538	-0.011035	-3.20717	-0.842859
	-3.20391	-0.173298	-3.20539	-0.073794	-3.20538	-0.082403	-3.20474	0.055222				-3.20391	-0.173298	-4.62372	-0.011466	-3.20384	-0.843954
	-3.20058	-0.173141	-3.20206	-0.073856	-3.20205	-0.080936	-3.20141	0.054779				-3.20058	-0.173141	-4.62205	-0.011014	-3.20051	-0.842299
	-3.19725	-0.173675	-3.19873	-0.073831	-3.19872	-0.080228	-3.19808	0.053637				-3.19725	-0.173675	-4.62039	-0.009692	-3.19718	-0.840636
	-3.19392	-0.174052	-3.1954	-0.073269	-3.19539	-0.080518	-3.19475	0.053945				-3.19392	-0.174052	-4.61873	-0.009053	-3.19385	-0.839318
	-3.19059	-0.173593	-3.19207	-0.072503	-3.19206	-0.080657	-3.19142	0.054179				-3.19059	-0.173593	-4.61706	-0.009277	-3.19052	-0.838624
	-3.18726	-0.17387	-3.18874	-0.071949	-3.18873	-0.080301	-3.18809	0.054091				-3.18726	-0.17387	-4.6154	-0.010515	-3.18719	-0.838627
	-3.18393	-0.173123	-3.18542	-0.072499	-3.1854	-0.080229	-3.18476	0.053795				-3.18393	-0.173123	-4.61373	-0.010947	-3.18386	-0.837977
	-3.1806	-0.173292	-3.18209	-0.073201	-3.18208	-0.080939	-3.18143	0.052651				-3.1806	-0.173292	-4.61207	-0.01149	-3.18053	-0.837863
	-3.17727	-0.172642	-3.17876	-0.073296	-3.17875	-0.081565	-3.1781	0.052812				-3.17727	-0.172642	-4.61041	-0.011639	-3.1772	-0.839467
	-3.17394	-0.172328	-3.17543	-0.073757	-3.17542	-0.082086	-3.17477	0.053779				-3.17394	-0.172328	-4.60874	-0.012203	-3.17387	-0.841834
	-3.17061	-0.171944	-3.1721	-0.074511	-3.17209	-0.08272	-3.17145	0.054388				-3.17061	-0.171944	-4.60708	-0.012234	-3.17054	-0.840799
	-3.16728	-0.172274	-3.16878	-0.074528	-3.16876	-0.083594	-3.16812	0.056033				-3.16728	-0.172274	-4.60541	-0.011839	-3.16721	-0.839823
	-3.16395	-0.171067	-3.16545	-0.074524	-3.16543	-0.083967	-3.16479	0.055715				-3.16395	-0.171067	-4.60375	-0.011338	-3.16388	-0.839665
	-3.16062	-0.171609	-3.16212	-0.074886	-3.16211	-0.083577	-3.16146	0.055612				-3.16062	-0.171609	-4.60209	-0.010267	-3.16055	-0.84134
	-3.15729	-0.171271	-3.15879	-0.076529	-3.15878	-0.083108	-3.15813	0.056401				-3.15729	-0.171271	-4.60042	-0.011435	-3.15722	-0.842453
	-3.15396	-0.171577	-3.15546	-0.078072	-3.15545	-0.082473	-3.1548	0.055658				-3.15396	-0.171577	-4.59876	-0.010855	-3.15389	-0.840979
	-3.15063	-0.172367	-3.15213	-0.077627	-3.15212	-0.08309	-3.15147	0.054734				-3.15063	-0.172367	-4.5971	-0.010488	-3.15056	-0.839026
	-3.1473	-0.171539	-3.1488	-0.076878	-3.14879	-0.084149	-3.14814	0.054019				-3.1473	-0.171539	-4.59543	-0.010018	-3.14723	-0.839727
	-3.14397	-0.170906	-3.14548	-0.07631	-3.14546	-0.083916	-3.14481	0.054372				-3.14397	-0.170906	-4.59377	-0.009156	-3.1439	-0.839764
	-3.14064	-0.172793	-3.14215	-0.07543	-3.14214	-0.08448	-3.14148	0.056109				-3.14064	-0.172793	-4.59211	-0.008865	-3.14057	-0.839215
	-3.13731	-0.173027	-3.13882	-0.075248	-3.13881	-0.085498	-3.13815	0.05688				-3.13731	-0.173027	-4.59044	-0.009327	-3.13724	-0.840412
	-3.13398	-0.174067	-3.13549	-0.075712	-3.13548	-0.086018	-3.13483	0.058357				-3.13398	-0.174067	-4.58878	-0.009264	-3.13391	-0.839826
	-3.13065	-0.174233	-3.13216	-0.077469	-3.13215	-0.086431	-3.1315	0.058664				-3.13065	-0.174233	-4.58711	-0.008442	-3.13058	-0.840365
	-3.12732	-0.174183	-3.12883	-0.079279	-3.12882	-0.086623	-3.12817	0.057174				-3.12732	-0.174183	-4.58545	-0.00852	-3.12725	-0.84191
	-3.12399	-0.174378	-3.12551	-0.0801	-3.12549	-0.08701	-3.12484	0.056307				-3.12399	-0.174378	-4.58379	-0.008679	-3.12392	-0.842468
	-3.12066	-0.174927	-3.12218	-0.080788	-3.12216	-0.087527	-3.12151	0.056675				-3.12066	-0.174927	-4.58212	-0.007566	-3.12059	-0.842145
	-3.11733	-0.174798	-3.11885	-0.081249	-3.11884	-0.088223	-3.11818	0.057365				-3.11733	-0.174798	-4.58046	-0.008405	-3.11726	-0.843328
	-3.114	-0.174607	-3.11552	-0.081485	-3.11551	-0.088524	-3.11485	0.058416				-3.114	-0.174607	-4.5788	-0.008942	-3.11393	-0.843193
	-3.11067	-0.175405	-3.11219	-0.081937	-3.11218	-0.088339	-3.11152	0.058119				-3.11067	-0.175405	-4.57713	-0.010289	-3.1106	-0.844859
	-3.10734	-0.175262	-3.10886	-0.082326	-3.10885	-0.089218	-3.10819	0.057932				-3.10734	-0.175262	-4.57547	-0.010291	-3.10727	-0.844873
	-3.10401	-0.175508	-3.10554	-0.082875	-3.10552	-0.090633	-3.10486	0.057406				-3.10401	-0.175508	-4.5738	-0.009727	-3.10394	-0.843708
	-3.10068	-0.175336	-3.10221	-0.082518	-3.1022	-0.090902	-3.10153	0.056646				-3.10068	-0.175336	-4.57214	-0.010384	-3.10061	-0.842885
	-3.09735	-0.175839	-3.09888	-0.081729	-3.09887	-0.09097	-3.0982	0.057551				-3.09735	-0.175839	-4.57048	-0.008657	-3.09728	-0.842938
	-3.09402	-0.175892	-3.09555	-0.08173	-3.09554	-0.091228	-3.09487	0.056884				-3.09402	-0.175892	-4.56881	-0.008914	-3.09395	-0.842661
	-3.09069	-0.177032	-3.09222	-0.081131	-3.09221	-0.091141	-3.09154	0.055647				-3.09069	-0.177032	-4.56715	-0.010227	-3.09062	-0.840332
	-3.08736	-0.177726	-3.08889	-0.080798	-3.08888	-0.090581	-3.08822	0.055785				-3.08736	-0.177726	-4.56548	-0.010745	-3.08729	-0.84013
	-3.08403	-0.177485	-3.08556	-0.081528	-3.08555	-0.089745	-3.08489	0.055806				-3.08403	-0.177485	-4.56382	-0.011945	-3.08396	-0.839188
	-3.0807	-0.177487	-3.08224	-0.081977	-3.08222	-0.089367	-3.08156	0.055694				-3.0807	-0.177487	-4.56216	-0.012629	-3.08062	-0.839681
	-3.07737	-0.178075	-3.07891	-0.082062	-3.0789	-0.089566	-3.07823	0.055262				-3.07737	-0.178075	-4.56049	-0.013307	-3.07729	-0.838306
	-3.07404	-0.177079	-3.07558	-0.082347	-3.07557	-0.090111	-3.0749	0.054489				-3.07404	-0.177079	-4.55883	-0.014051	-3.07396	-0.838114
	-3.07071	-0.178815	-3.07225	-0.082283	-3.07224	-0.0908	-3.07157	0.054646				-3.07071	-0.178815	-4.55717	-0.012824	-3.07063	-0.839967
	-3.06738	-0.179368	-3.06892	-0.082749	-3.06891	-0.090461	-3.06824	0.054832				-3.06738	-0.179368	-4.5555	-0.012679	-3.0673	-0.840427
	-3.06405	-0.180319	-3.06559	-0.083033	-3.06558	-0.090085	-3.06491	0.055471				-3.06405	-0.180319	-4.55384	-0.012449	-3.06397	-0.839481
	-3.06072	-0.181093	-3.06227	-0.083329	-3.06225	-0.090218	-3.06158	0.056936				-3.06072	-0.181093	-4.55218	-0.01137	-3.06064	-0.839684
	-3.05739	-0.180564	-3.05894	-0.084324	-3.05892	-0.08944	-3.05825	0.056675				-3.05739	-0.180564	-4.55051	-0.011489	-3.05731	-0.840164
	-3.05406	-0.18193	-3.05561	-0.083878	-3.0556	-0.088708	-3.05492	0.056663				-3.05406	-0.18193	-4.54885	-0.01124	-3.05398	-0.838241
	-3.05073	-0.18192	-3.05228	-0.082998	-3.05227	-0.088394	-3.05159	0.056039				-3.05073	-0.18192	-4.54718	-0.012477	-3.05065	-0.838033
	-3.0474	-0.18148	-3.04895	-0.081696	-3.04894	-0.088622	-3.04827	0.055534				-3.0474	-0.18148	-4.54552	-0.013093	-3.04732	-0.837097
	-3.04407	-0.182529	-3.04562	-0.080619	-3.04561	-0.088718	-3.04494	0.056361				-3.04407	-0.182529	-4.54386	-0.012792	-3.04399	-0.835205
	-3.04074	-0.183201	-3.0423	-0.080882	-3.04228	-0.088132	-3.04161	0.057865				-3.04074	-0.183201	-4.54219	-0.013855	-3.04066	-0.833964
	-3.03741	-0.182456	-3.03897	-0.081148	-3.03895	-0.087156	-3.03828	0.058814				-3.03741	-0.182456	-4.54053	-0.013853	-3.03733	-0.833747
	-3.03408	-0.182825	-3.03564	-0.081589	-3.03563	-0.086305	-3.03495	0.059062				-3.03408	-0.182825	-4.53887	-0.01326	-3.034	-0.832454
	-3.03075	-0.181942	-3.03231	-0.081935	-3.0323	-0.085877	-3.03162	0.059029				-3.03075	-0.181942	-4.5372	-0.015073	-3.03067	-0.833633
	-3.02742	-0.181375	-3.02898	-0.081658	-3.02897	-0.085518	-3.02829	0.05959				-3.02742	-0.181375	-4.53554	-0.015764	-3.02734	-0.831613
	-3.02409	-0.18199	-3.02565	-0.081692	-3.02564	-0.084537	-3.02496	0.060384				-3.02409	-0.18199	-4.53388	-0.015517	-3.02401	-0.832306
	-3.02076	-0.180952	-3.02232	-0.081739	-3.02231	-0.082959	-3.02163	0.060775				-3.02076	-0.180952	-4.53221	-0.0146	-3.02068	-0.83352
	-3.01743	-0.180938	-3.019	-0.081242	-3.01898	-0.082511	-3.0183	0.062049				-3.01743	-0.180938	-4.53055	-0.014276	-3.01735	-0.834031
	-3.0141	-0.180904	-3.01567	-0.080473	-3.01566	-0.081567	-3.01497	0.062003				-3.0141	-0.180904	-4.52888	-0.013999	-3.01402	-0.832837
	-3.01077	-0.181407	-3.01234	-0.080024	-3.01233	-0.080256	-3.01165	0.062403				-3.01077	-0.181407	-4.52722	-0.012375	-3.01069	-0.83247
	-3.00744	-0.180682	-3.00901	-0.080616	-3.009	-0.079922	-3.00832	0.063298				-3.00744	-0.180682	-4.52556	-0.012352	-3.00736	-0.833041
	-3.00411	-0.177982	-3.00568	-0.080942	-3.00567	-0.080489	-3.00499	0.064283				-3.00411	-0.177982	-4.52389	-0.011988	-3.00403	-0.83276
	-3.00077	-0.177893	-3.00235	-0.0804	-3.00234	-0.080595	-3.00166	0.063689				-3.00077	-0.177893	-4.52223	-0.012591	-3.0007	-0.833392
	-2.99744	-0.177919	-2.99903	-0.080269	-2.99901	-0.08058	-2.99833	0.063315				-2.99744	-0.177919	-4.52056	-0.012945	-2.99737	-0.834046
	-2.99411	-0.178195	-2.9957	-0.080225	-2.99568	-0.080071	-2.995	0.063609				-2.99411	-0.178195	-4.5189	-0.012872	-2.99404	-0.834167
	-2.99078	-0.17892	-2.99237	-0.078929	-2.99236	-0.078525	-2.99167	0.065163				-2.99078	-0.17892	-4.51724	-0.011631	-2.99071	-0.83393
	-2.98745	-0.177697	-2.98904	-0.077318	-2.98903	-0.07759	-2.98834	0.066854				-2.98745	-0.177697	-4.51557	-0.012076	-2.98738	-0.83447
	-2.98412	-0.176931	-2.98571	-0.077031	-2.9857	-0.077021	-2.98501	0.067319				-2.98412	-0.176931	-4.51391	-0.013523	-2.98405	-0.834124
	-2.98079	-0.175071	-2.98238	-0.077114	-2.98237	-0.07649	-2.98168	0.06646				-2.98079	-0.175071	-4.51225	-0.013692	-2.98072	-0.835124
	-2.97746	-0.17487	-2.97905	-0.076426	-2.97904	-0.076525	-2.97835	0.065154				-2.97746	-0.17487	-4.51058	-0.013855	-2.97739	-0.835819
	-2.97413	-0.175339	-2.97573	-0.075218	-2.97571	-0.077243	-2.97502	0.064612				-2.97413	-0.175339	-4.50892	-0.014498	-2.97406	-0.834097
	-2.9708	-0.1754	-2.9724	-0.074242	-2.97239	-0.07761	-2.97169	0.065495				-2.9708	-0.1754	-4.50725	-0.015184	-2.97073	-0.8345
	-2.96747	-0.175672	-2.96907	-0.073685	-2.96906	-0.076927	-2.96836	0.066069				-2.96747	-0.175672	-4.50559	-0.014384	-2.9674	-0.835428
	-2.96414	-0.175198	-2.96574	-0.073271	-2.96573	-0.076165	-2.96504	0.066263				-2.96414	-0.175198	-4.50393	-0.014442	-2.96407	-0.83523
	-2.96081	-0.173509	-2.96241	-0.072716	-2.9624	-0.076042	-2.96171	0.066808				-2.96081	-0.173509	-4.50226	-0.014698	-2.96074	-0.835743
	-2.95748	-0.172803	-2.95908	-0.071395	-2.95907	-0.076375	-2.95838	0.067911				-2.95748	-0.172803	-4.5006	-0.014612	-2.95741	-0.835958
	-2.95415	-0.173618	-2.95576	-0.070252	-2.95574	-0.077245	-2.95505	0.068118				-2.95415	-0.173618	-4.49894	-0.015524	-2.95408	-0.836597
	-2.95082	-0.17278	-2.95243	-0.069492	-2.95241	-0.078102	-2.95172	0.069113				-2.95082	-0.17278	-4.49727	-0.01409	-2.95074	-0.837391
	-2.94749	-0.174646	-2.9491	-0.069206	-2.94909	-0.07817	-2.94839	0.069255				-2.94749	-0.174646	-4.49561	-0.013339	-2.94741	-0.837401
	-2.94416	-0.174509	-2.94577	-0.069478	-2.94576	-0.078359	-2.94506	0.068485				-2.94416	-0.174509	-4.49394	-0.013186	-2.94408	-0.837867
	-2.94083	-0.175958	-2.94244	-0.069158	-2.94243	-0.077691	-2.94173	0.067462				-2.94083	-0.175958	-4.49228	-0.013668	-2.94075	-0.838513
	-2.9375	-0.175871	-2.93911	-0.068327	-2.9391	-0.077304	-2.9384	0.067418				-2.9375	-0.175871	-4.49062	-0.014638	-2.93742	-0.838467
	-2.93417	-0.17574	-2.93579	-0.068623	-2.93577	-0.077952	-2.93507	0.066888				-2.93417	-0.17574	-4.48895	-0.014442	-2.93409	-0.83851
	-2.93084	-0.17513	-2.93246	-0.070526	-2.93244	-0.078347	-2.93174	0.067251				-2.93084	-0.17513	-4.48729	-0.015635	-2.93076	-0.840061
	-2.92751	-0.175142	-2.92913	-0.071167	-2.92912	-0.078186	-2.92842	0.067835				-2.92751	-0.175142	-4.48563	-0.015565	-2.92743	-0.839578
	-2.92418	-0.176169	-2.9258	-0.069999	-2.92579	-0.078518	-2.92509	0.068386				-2.92418	-0.176169	-4.48396	-0.013936	-2.9241	-0.838983
	-2.92085	-0.17752	-2.92247	-0.069038	-2.92246	-0.078071	-2.92176	0.068029				-2.92085	-0.17752	-4.4823	-0.014137	-2.92077	-0.839926
	-2.91752	-0.17732	-2.91914	-0.068767	-2.91913	-0.077444	-2.91843	0.067806				-2.91752	-0.17732	-4.48063	-0.013555	-2.91744	-0.840667
	-2.91419	-0.177864	-2.91581	-0.068484	-2.9158	-0.077733	-2.9151	0.067197				-2.91419	-0.177864	-4.47897	-0.013516	-2.91411	-0.839859
	-2.91086	-0.177575	-2.91249	-0.068462	-2.91247	-0.077726	-2.91177	0.066303				-2.91086	-0.177575	-4.47731	-0.012736	-2.91078	-0.838426
	-2.90753	-0.177373	-2.90916	-0.06861	-2.90915	-0.079532	-2.90844	0.063761				-2.90753	-0.177373	-4.47564	-0.012176	-2.90745	-0.838585
	-2.9042	-0.177447	-2.90583	-0.069082	-2.90582	-0.081295	-2.90511	0.062037				-2.9042	-0.177447	-4.47398	-0.012468	-2.90412	-0.837296
	-2.90087	-0.177218	-2.9025	-0.069416	-2.90249	-0.082297	-2.90178	0.062567				-2.90087	-0.177218	-4.47232	-0.012221	-2.90079	-0.83788
	-2.89754	-0.17799	-2.89917	-0.06898	-2.89916	-0.083108	-2.89845	0.063175				-2.89754	-0.17799	-4.47065	-0.011911	-2.89746	-0.837936
	-2.89421	-0.176643	-2.89585	-0.068438	-2.89583	-0.083097	-2.89512	0.062533				-2.89421	-0.176643	-4.46899	-0.011742	-2.89413	-0.837453
	-2.89088	-0.175086	-2.89252	-0.067956	-2.8925	-0.083176	-2.89179	0.061404				-2.89088	-0.175086	-4.46732	-0.01123	-2.8908	-0.838716
	-2.88755	-0.174323	-2.88919	-0.068809	-2.88917	-0.08285	-2.88847	0.059568				-2.88755	-0.174323	-4.46566	-0.010972	-2.88747	-0.837998
	-2.88422	-0.174575	-2.88586	-0.069875	-2.88585	-0.084318	-2.88514	0.05902				-2.88422	-0.174575	-4.464	-0.009942	-2.88414	-0.836962
	-2.88089	-0.174852	-2.88253	-0.070405	-2.88252	-0.085371	-2.88181	0.057721				-2.88089	-0.174852	-4.46233	-0.009408	-2.88081	-0.840067
	-2.87756	-0.174867	-2.8792	-0.070858	-2.87919	-0.085184	-2.87848	0.056986				-2.87756	-0.174867	-4.46067	-0.009365	-2.87748	-0.840989
	-2.87423	-0.174437	-2.87587	-0.070783	-2.87586	-0.084851	-2.87515	0.055484				-2.87423	-0.174437	-4.45901	-0.008808	-2.87415	-0.841947
	-2.8709	-0.174482	-2.87255	-0.070933	-2.87253	-0.084011	-2.87182	0.054736				-2.8709	-0.174482	-4.45734	-0.008487	-2.87082	-0.843098
	-2.86757	-0.175124	-2.86922	-0.070986	-2.86921	-0.083688	-2.86849	0.054167				-2.86757	-0.175124	-4.45568	-0.007713	-2.86749	-0.842456
	-2.86424	-0.174643	-2.86589	-0.071063	-2.86588	-0.08442	-2.86516	0.053567				-2.86424	-0.174643	-4.45401	-0.006281	-2.86416	-0.841553
	-2.86091	-0.173871	-2.86256	-0.070922	-2.86255	-0.08498	-2.86183	0.053576				-2.86091	-0.173871	-4.45235	-0.006246	-2.86083	-0.840783
	-2.85758	-0.172017	-2.85923	-0.070116	-2.85922	-0.085792	-2.8585	0.054329				-2.85758	-0.172017	-4.45069	-0.006437	-2.8575	-0.839477
	-2.85425	-0.172228	-2.8559	-0.070403	-2.85589	-0.086803	-2.85517	0.055097				-2.85425	-0.172228	-4.44902	-0.00598	-2.85417	-0.839667
	-2.85092	-0.172511	-2.85257	-0.070884	-2.85256	-0.087034	-2.85184	0.055693				-2.85092	-0.172511	-4.44736	-0.005819	-2.85084	-0.840014
	-2.84759	-0.173278	-2.84925	-0.069991	-2.84923	-0.087818	-2.84851	0.0555				-2.84759	-0.173278	-4.4457	-0.005665	-2.84751	-0.839512
	-2.84426	-0.172479	-2.84592	-0.070263	-2.84591	-0.088019	-2.84518	0.054666				-2.84426	-0.172479	-4.44403	-0.005882	-2.84418	-0.839281
	-2.84093	-0.172335	-2.84259	-0.071398	-2.84258	-0.08742	-2.84186	0.05305				-2.84093	-0.172335	-4.44237	-0.005988	-2.84085	-0.840625
	-2.8376	-0.17253	-2.83926	-0.071607	-2.83925	-0.086444	-2.83853	0.051994				-2.8376	-0.17253	-4.4407	-0.005377	-2.83752	-0.839883
	-2.83427	-0.173043	-2.83593	-0.071993	-2.83592	-0.086134	-2.8352	0.051709				-2.83427	-0.173043	-4.43904	-0.004757	-2.83419	-0.838004
	-2.83094	-0.174228	-2.83261	-0.072927	-2.83259	-0.085028	-2.83187	0.051527				-2.83094	-0.174228	-4.43738	-0.004681	-2.83086	-0.839343
	-2.82761	-0.174994	-2.82928	-0.072794	-2.82926	-0.084549	-2.82854	0.052084				-2.82761	-0.174994	-4.43571	-0.005056	-2.82753	-0.839918
	-2.82428	-0.175576	-2.82595	-0.072438	-2.82593	-0.083969	-2.82521	0.053256				-2.82428	-0.175576	-4.43405	-0.005524	-2.8242	-0.839179
	-2.82095	-0.176367	-2.82262	-0.072525	-2.82261	-0.083483	-2.82188	0.053965				-2.82095	-0.176367	-4.43239	-0.005491	-2.82087	-0.839536
	-2.81762	-0.176711	-2.81929	-0.071831	-2.81928	-0.083171	-2.81855	0.05334				-2.81762	-0.176711	-4.43072	-0.005132	-2.81754	-0.839155
	-2.81429	-0.175848	-2.81596	-0.071055	-2.81595	-0.082465	-2.81522	0.052842				-2.81429	-0.175848	-4.42906	-0.003981	-2.8142	-0.839329
	-2.81096	-0.176994	-2.81263	-0.071833	-2.81262	-0.082162	-2.81189	0.053784				-2.81096	-0.176994	-4.42739	-0.003675	-2.81087	-0.838594
	-2.80763	-0.17719	-2.80931	-0.073458	-2.80929	-0.08171	-2.80856	0.054402				-2.80763	-0.17719	-4.42573	-0.003461	-2.80755	-0.837863
	-2.8043	-0.177254	-2.80598	-0.073178	-2.80596	-0.082047	-2.80524	0.055197				-2.8043	-0.177254	-4.42407	-0.002739	-2.80421	-0.838834
	-2.80097	-0.17751	-2.80265	-0.072005	-2.80264	-0.080681	-2.80191	0.055829				-2.80097	-0.17751	-4.4224	-0.003096	-2.80088	-0.840154
	-2.79764	-0.177353	-2.79932	-0.071769	-2.79931	-0.079917	-2.79858	0.057013				-2.79764	-0.177353	-4.42074	-0.00336	-2.79755	-0.838071
	-2.79431	-0.177996	-2.79599	-0.072026	-2.79598	-0.080335	-2.79525	0.056966				-2.79431	-0.177996	-4.41908	-0.002266	-2.79422	-0.837628
	-2.79097	-0.180247	-2.79266	-0.0719	-2.79265	-0.079688	-2.79192	0.056801				-2.79097	-0.180247	-4.41741	-0.001243	-2.79089	-0.837862
	-2.78764	-0.180352	-2.78933	-0.071796	-2.78932	-0.079326	-2.78859	0.057317				-2.78764	-0.180352	-4.41575	-0.000506	-2.78756	-0.83607
	-2.78431	-0.179827	-2.78601	-0.072168	-2.78599	-0.079875	-2.78526	0.056807				-2.78431	-0.179827	-4.41408	-0.000267	-2.78423	-0.836927
	-2.78098	-0.178262	-2.78268	-0.072538	-2.78267	-0.080051	-2.78193	0.056522				-2.78098	-0.178262	-4.41242	0.000197	-2.7809	-0.837272
	-2.77765	-0.179985	-2.77935	-0.072464	-2.77934	-0.079245	-2.7786	0.056997				-2.77765	-0.179985	-4.41076	9.5e-05	-2.77757	-0.837879
	-2.77432	-0.179716	-2.77602	-0.073392	-2.77601	-0.07898	-2.77527	0.056965				-2.77432	-0.179716	-4.40909	0.001036	-2.77424	-0.839012
	-2.77099	-0.178633	-2.77269	-0.073334	-2.77268	-0.080298	-2.77194	0.05626				-2.77099	-0.178633	-4.40743	0.001996	-2.77091	-0.841055
	-2.76766	-0.179489	-2.76937	-0.072724	-2.76935	-0.080212	-2.76861	0.055703				-2.76766	-0.179489	-4.40577	0.002648	-2.76758	-0.840853
	-2.76433	-0.179126	-2.76604	-0.071964	-2.76602	-0.078263	-2.76528	0.05463				-2.76433	-0.179126	-4.4041	0.003028	-2.76425	-0.841709
	-2.761	-0.180549	-2.76271	-0.070654	-2.76269	-0.077994	-2.76195	0.054977				-2.761	-0.180549	-4.40244	0.003903	-2.76092	-0.841083
	-2.75767	-0.180057	-2.75938	-0.070087	-2.75937	-0.077687	-2.75863	0.056046				-2.75767	-0.180057	-4.40077	0.003893	-2.75759	-0.841023
	-2.75434	-0.180416	-2.75605	-0.070047	-2.75604	-0.078176	-2.7553	0.056277				-2.75434	-0.180416	-4.39911	0.003803	-2.75426	-0.841906
	-2.75101	-0.179082	-2.75272	-0.070114	-2.75271	-0.079317	-2.75197	0.056109				-2.75101	-0.179082	-4.39745	0.00402	-2.75093	-0.843424
	-2.74768	-0.177977	-2.74939	-0.069076	-2.74938	-0.080052	-2.74864	0.055846				-2.74768	-0.177977	-4.39578	0.003717	-2.7476	-0.842642
	-2.74435	-0.17663	-2.74607	-0.067553	-2.74605	-0.081472	-2.74531	0.055175				-2.74435	-0.17663	-4.39412	0.003707	-2.74427	-0.843766
	-2.74102	-0.176289	-2.74274	-0.067556	-2.74272	-0.08186	-2.74198	0.055463				-2.74102	-0.176289	-4.39246	0.003603	-2.74094	-0.845095
	-2.73769	-0.175985	-2.73941	-0.067861	-2.7394	-0.08212	-2.73865	0.054648				-2.73769	-0.175985	-4.39079	0.003367	-2.73761	-0.846595
	-2.73436	-0.175286	-2.73608	-0.068148	-2.73607	-0.082007	-2.73532	0.054073				-2.73436	-0.175286	-4.38913	0.002577	-2.73428	-0.84793
	-2.73103	-0.177085	-2.73275	-0.068001	-2.73274	-0.08241	-2.73199	0.054293				-2.73103	-0.177085	-4.38746	0.002544	-2.73095	-0.847672
	-2.7277	-0.177129	-2.72942	-0.067143	-2.72941	-0.083149	-2.72866	0.053683				-2.7277	-0.177129	-4.3858	0.002151	-2.72762	-0.847673
	-2.72437	-0.177111	-2.72609	-0.065256	-2.72608	-0.083118	-2.72533	0.05266				-2.72437	-0.177111	-4.38414	0.001626	-2.72429	-0.848415
	-2.72104	-0.1765	-2.72277	-0.064754	-2.72275	-0.083031	-2.722	0.052479				-2.72104	-0.1765	-4.38247	0.000675	-2.72096	-0.848361
	-2.71771	-0.176426	-2.71944	-0.065831	-2.71943	-0.08347	-2.71868	0.052801				-2.71771	-0.176426	-4.38081	0.000268	-2.71763	-0.848706
	-2.71438	-0.176955	-2.71611	-0.065614	-2.7161	-0.083127	-2.71535	0.052993				-2.71438	-0.176955	-4.37915	-0.000412	-2.7143	-0.84951
	-2.71105	-0.178221	-2.71278	-0.064943	-2.71277	-0.082796	-2.71202	0.053224				-2.71105	-0.178221	-4.37748	-0.000921	-2.71097	-0.849117
	-2.70772	-0.17612	-2.70945	-0.065441	-2.70944	-0.083659	-2.70869	0.053938				-2.70772	-0.17612	-4.37582	-0.001094	-2.70764	-0.848604
	-2.70439	-0.17574	-2.70613	-0.066149	-2.70611	-0.085203	-2.70536	0.05376				-2.70439	-0.17574	-4.37416	-0.00113	-2.70431	-0.848868
	-2.70106	-0.175456	-2.7028	-0.066314	-2.70278	-0.085933	-2.70203	0.053962				-2.70106	-0.175456	-4.37249	-0.001336	-2.70098	-0.849742
	-2.69773	-0.174687	-2.69947	-0.06587	-2.69945	-0.085411	-2.6987	0.054397				-2.69773	-0.174687	-4.37083	-0.002077	-2.69765	-0.850141
	-2.6944	-0.173875	-2.69614	-0.065522	-2.69613	-0.085753	-2.69537	0.054111				-2.6944	-0.173875	-4.36916	-0.002118	-2.69432	-0.851727
	-2.69107	-0.174412	-2.69281	-0.064835	-2.6928	-0.085909	-2.69204	0.054144				-2.69107	-0.174412	-4.3675	-0.002189	-2.69099	-0.850595
	-2.68774	-0.17588	-2.68948	-0.065262	-2.68947	-0.084533	-2.68871	0.053834				-2.68774	-0.17588	-4.36584	-0.003134	-2.68766	-0.849841
	-2.68441	-0.1748	-2.68615	-0.065679	-2.68614	-0.083697	-2.68538	0.052149				-2.68441	-0.1748	-4.36417	-0.004284	-2.68433	-0.850658
	-2.68108	-0.174464	-2.68283	-0.066737	-2.68281	-0.084388	-2.68206	0.050823				-2.68108	-0.174464	-4.36251	-0.004269	-2.68099	-0.851086
	-2.67775	-0.173642	-2.6795	-0.067363	-2.67948	-0.084764	-2.67873	0.050447				-2.67775	-0.173642	-4.36085	-0.004838	-2.67767	-0.852771
	-2.67442	-0.173683	-2.67617	-0.067385	-2.67616	-0.084462	-2.6754	0.050177				-2.67442	-0.173683	-4.35918	-0.005206	-2.67434	-0.853707
	-2.67109	-0.173504	-2.67284	-0.067782	-2.67283	-0.084554	-2.67207	0.050304				-2.67109	-0.173504	-4.35752	-0.005422	-2.67101	-0.853831
	-2.66776	-0.174536	-2.66951	-0.067394	-2.6695	-0.084173	-2.66874	0.051187				-2.66776	-0.174536	-4.35585	-0.00538	-2.66768	-0.853516
	-2.66443	-0.174718	-2.66618	-0.068085	-2.66617	-0.083961	-2.66541	0.052115				-2.66443	-0.174718	-4.35419	-0.00554	-2.66434	-0.853875
	-2.6611	-0.17517	-2.66285	-0.069042	-2.66284	-0.082484	-2.66208	0.052688				-2.6611	-0.17517	-4.35253	-0.0062	-2.66101	-0.853038
	-2.65777	-0.174723	-2.65953	-0.069333	-2.65951	-0.082366	-2.65875	0.051894				-2.65777	-0.174723	-4.35086	-0.006636	-2.65768	-0.853517
	-2.65444	-0.174652	-2.6562	-0.069731	-2.65618	-0.082099	-2.65542	0.052504				-2.65444	-0.174652	-4.3492	-0.006283	-2.65435	-0.85236
	-2.65111	-0.175262	-2.65287	-0.070119	-2.65286	-0.081628	-2.65209	0.053692				-2.65111	-0.175262	-4.34753	-0.005951	-2.65102	-0.850534
	-2.64778	-0.173658	-2.64954	-0.071135	-2.64953	-0.082537	-2.64876	0.053787				-2.64778	-0.173658	-4.34587	-0.006553	-2.64769	-0.849736
	-2.64445	-0.173572	-2.64621	-0.071796	-2.6462	-0.082808	-2.64543	0.054651				-2.64445	-0.173572	-4.34421	-0.007378	-2.64436	-0.8507
	-2.64112	-0.173678	-2.64289	-0.073073	-2.64287	-0.083907	-2.6421	0.056258				-2.64112	-0.173678	-4.34254	-0.007994	-2.64103	-0.850532
	-2.63779	-0.174815	-2.63956	-0.074545	-2.63954	-0.08458	-2.63877	0.056372				-2.63779	-0.174815	-4.34088	-0.008038	-2.6377	-0.85104
	-2.63446	-0.173383	-2.63623	-0.074641	-2.63621	-0.084788	-2.63545	0.05529				-2.63446	-0.173383	-4.33922	-0.007811	-2.63437	-0.850775
	-2.63113	-0.172799	-2.6329	-0.07545	-2.63289	-0.086234	-2.63212	0.05449				-2.63113	-0.172799	-4.33755	-0.008326	-2.63104	-0.850623
	-2.6278	-0.17141	-2.62957	-0.076207	-2.62956	-0.086361	-2.62879	0.054659				-2.6278	-0.17141	-4.33589	-0.009538	-2.62771	-0.851092
	-2.62447	-0.171934	-2.62624	-0.075983	-2.62623	-0.085512	-2.62546	0.054138				-2.62447	-0.171934	-4.33422	-0.01115	-2.62438	-0.850552
	-2.62114	-0.171316	-2.62291	-0.076114	-2.6229	-0.084316	-2.62213	0.054167				-2.62114	-0.171316	-4.33256	-0.011607	-2.62105	-0.849773
	-2.61781	-0.171686	-2.61959	-0.07573	-2.61957	-0.082628	-2.6188	0.053741				-2.61781	-0.171686	-4.3309	-0.012047	-2.61772	-0.848655
	-2.61448	-0.172907	-2.61626	-0.076793	-2.61624	-0.082478	-2.61547	0.053522				-2.61448	-0.172907	-4.32923	-0.012091	-2.61439	-0.848351
	-2.61115	-0.172568	-2.61293	-0.078215	-2.61292	-0.082267	-2.61214	0.054375				-2.61115	-0.172568	-4.32757	-0.011515	-2.61106	-0.847041
	-2.60782	-0.172501	-2.6096	-0.078056	-2.60959	-0.081928	-2.60881	0.055415				-2.60782	-0.172501	-4.32591	-0.01164	-2.60773	-0.847873
	-2.60449	-0.172053	-2.60627	-0.077534	-2.60626	-0.081624	-2.60548	0.055879				-2.60449	-0.172053	-4.32424	-0.011751	-2.6044	-0.848598
	-2.60116	-0.172243	-2.60294	-0.077455	-2.60293	-0.081617	-2.60215	0.057318				-2.60116	-0.172243	-4.32258	-0.012413	-2.60107	-0.849076
	-2.59783	-0.171514	-2.59962	-0.076579	-2.5996	-0.080648	-2.59883	0.060245				-2.59783	-0.171514	-4.32092	-0.01271	-2.59774	-0.846439
	-2.5945	-0.171382	-2.59629	-0.076802	-2.59627	-0.07848	-2.5955	0.061575				-2.5945	-0.171382	-4.31925	-0.013015	-2.59441	-0.846855
	-2.59117	-0.171707	-2.59296	-0.077027	-2.59294	-0.078854	-2.59217	0.061669				-2.59117	-0.171707	-4.31759	-0.013128	-2.59108	-0.846364
	-2.58784	-0.171587	-2.58963	-0.076271	-2.58962	-0.07958	-2.58884	0.061586				-2.58784	-0.171587	-4.31592	-0.013043	-2.58775	-0.847365
	-2.58451	-0.170262	-2.5863	-0.076711	-2.58629	-0.079889	-2.58551	0.061588				-2.58451	-0.170262	-4.31426	-0.013311	-2.58442	-0.847563
	-2.58117	-0.169492	-2.58297	-0.076763	-2.58296	-0.080437	-2.58218	0.061788				-2.58117	-0.169492	-4.3126	-0.013026	-2.58109	-0.848212
	-2.57784	-0.169454	-2.57965	-0.077504	-2.57963	-0.080545	-2.57885	0.062305				-2.57784	-0.169454	-4.31093	-0.013219	-2.57776	-0.849715
	-2.57451	-0.169544	-2.57632	-0.078407	-2.5763	-0.080333	-2.57552	0.062806				-2.57451	-0.169544	-4.30927	-0.012777	-2.57443	-0.848446
	-2.57118	-0.168919	-2.57299	-0.078685	-2.57297	-0.080087	-2.57219	0.062565				-2.57118	-0.168919	-4.3076	-0.012963	-2.5711	-0.847893
	-2.56785	-0.168625	-2.56966	-0.078901	-2.56964	-0.079775	-2.56886	0.061325				-2.56785	-0.168625	-4.30594	-0.013144	-2.56777	-0.848832
	-2.56452	-0.16989	-2.56633	-0.07926	-2.56632	-0.07803	-2.56553	0.060772				-2.56452	-0.16989	-4.30428	-0.012514	-2.56444	-0.849944
	-2.56119	-0.170028	-2.563	-0.079391	-2.56299	-0.077116	-2.5622	0.060471				-2.56119	-0.170028	-4.30261	-0.011837	-2.56111	-0.848703
	-2.55786	-0.16975	-2.55967	-0.079125	-2.55966	-0.075507	-2.55888	0.06053				-2.55786	-0.16975	-4.30095	-0.01114	-2.55778	-0.848711
	-2.55453	-0.168579	-2.55635	-0.079091	-2.55633	-0.074731	-2.55555	0.061052				-2.55453	-0.168579	-4.29929	-0.010776	-2.55445	-0.848859
	-2.5512	-0.168907	-2.55302	-0.079869	-2.553	-0.074574	-2.55222	0.061172				-2.5512	-0.168907	-4.29762	-0.01049	-2.55112	-0.848775
	-2.54787	-0.168467	-2.54969	-0.079427	-2.54968	-0.072909	-2.54889	0.061543				-2.54787	-0.168467	-4.29596	-0.009457	-2.54779	-0.848285
	-2.54454	-0.168625	-2.54636	-0.079186	-2.54635	-0.071963	-2.54556	0.061408				-2.54454	-0.168625	-4.29429	-0.008727	-2.54446	-0.847835
	-2.54121	-0.168137	-2.54303	-0.078595	-2.54302	-0.072454	-2.54223	0.061463				-2.54121	-0.168137	-4.29263	-0.008506	-2.54113	-0.847311
	-2.53788	-0.167269	-2.5397	-0.078209	-2.53969	-0.072467	-2.5389	0.061469				-2.53788	-0.167269	-4.29097	-0.008983	-2.5378	-0.848931
	-2.53455	-0.167099	-2.53638	-0.078763	-2.53636	-0.072743	-2.53557	0.061667				-2.53455	-0.167099	-4.2893	-0.009381	-2.53446	-0.849342
	-2.53122	-0.165849	-2.53305	-0.078263	-2.53303	-0.073572	-2.53224	0.06231				-2.53122	-0.165849	-4.28764	-0.009115	-2.53113	-0.849295
	-2.52789	-0.165943	-2.52972	-0.076761	-2.5297	-0.073375	-2.52891	0.062141				-2.52789	-0.165943	-4.28598	-0.008881	-2.5278	-0.848901
	-2.52456	-0.16596	-2.52639	-0.077759	-2.52638	-0.073715	-2.52558	0.061347				-2.52456	-0.16596	-4.28431	-0.008507	-2.52447	-0.847773
	-2.52123	-0.166537	-2.52306	-0.078234	-2.52305	-0.074104	-2.52225	0.061931				-2.52123	-0.166537	-4.28265	-0.008411	-2.52114	-0.847161
	-2.5179	-0.165752	-2.51973	-0.078589	-2.51972	-0.074719	-2.51892	0.062182				-2.5179	-0.165752	-4.28099	-0.007919	-2.51781	-0.846443
	-2.51457	-0.166735	-2.5164	-0.079254	-2.51639	-0.076584	-2.51559	0.06149				-2.51457	-0.166735	-4.27932	-0.008095	-2.51448	-0.84763
	-2.51124	-0.166787	-2.51308	-0.07889	-2.51306	-0.079223	-2.51227	0.061037				-2.51124	-0.166787	-4.27766	-0.008212	-2.51115	-0.846957
	-2.50791	-0.166225	-2.50975	-0.07852	-2.50973	-0.078982	-2.50894	0.060361				-2.50791	-0.166225	-4.27599	-0.008123	-2.50782	-0.846663
	-2.50458	-0.165261	-2.50642	-0.079489	-2.5064	-0.077886	-2.50561	0.060517				-2.50458	-0.165261	-4.27433	-0.008311	-2.50449	-0.845825
	-2.50125	-0.166265	-2.50309	-0.080512	-2.50308	-0.078017	-2.50228	0.060527				-2.50125	-0.166265	-4.27267	-0.008152	-2.50116	-0.845271
	-2.49792	-0.166936	-2.49976	-0.080093	-2.49975	-0.077842	-2.49895	0.060531				-2.49792	-0.166936	-4.271	-0.008229	-2.49783	-0.842878
	-2.49459	-0.166702	-2.49643	-0.079581	-2.49642	-0.077815	-2.49562	0.060548				-2.49459	-0.166702	-4.26934	-0.007518	-2.4945	-0.841687
	-2.49126	-0.166873	-2.49311	-0.079231	-2.49309	-0.077644	-2.49229	0.060011				-2.49126	-0.166873	-4.26767	-0.007171	-2.49117	-0.841709
	-2.48793	-0.166539	-2.48978	-0.079329	-2.48976	-0.077602	-2.48896	0.060079				-2.48793	-0.166539	-4.26601	-0.008034	-2.48784	-0.842968
	-2.4846	-0.166044	-2.48645	-0.079695	-2.48644	-0.078079	-2.48563	0.060841				-2.4846	-0.166044	-4.26435	-0.008706	-2.48451	-0.844262
	-2.48127	-0.164355	-2.48312	-0.079874	-2.48311	-0.078412	-2.4823	0.060777				-2.48127	-0.164355	-4.26268	-0.008884	-2.48118	-0.843736
	-2.47794	-0.163422	-2.47979	-0.08069	-2.47978	-0.077011	-2.47897	0.060003				-2.47794	-0.163422	-4.26102	-0.008751	-2.47785	-0.845282
	-2.47461	-0.163487	-2.47646	-0.080751	-2.47645	-0.077251	-2.47565	0.059032				-2.47461	-0.163487	-4.25936	-0.008164	-2.47452	-0.846148
	-2.47128	-0.163152	-2.47314	-0.080611	-2.47312	-0.077447	-2.47232	0.058731				-2.47128	-0.163152	-4.25769	-0.00776	-2.47119	-0.845512
	-2.46795	-0.163484	-2.46981	-0.079356	-2.46979	-0.077464	-2.46899	0.059454				-2.46795	-0.163484	-4.25603	-0.007852	-2.46786	-0.845517
	-2.46462	-0.164883	-2.46648	-0.079746	-2.46646	-0.077454	-2.46566	0.060408				-2.46462	-0.164883	-4.25436	-0.007493	-2.46453	-0.846456
	-2.46129	-0.165765	-2.46315	-0.080829	-2.46314	-0.078642	-2.46233	0.061734				-2.46129	-0.165765	-4.2527	-0.007012	-2.4612	-0.847495
	-2.45796	-0.165627	-2.45982	-0.082399	-2.45981	-0.078536	-2.459	0.062558				-2.45796	-0.165627	-4.25104	-0.006894	-2.45787	-0.848154
	-2.45463	-0.166141	-2.45649	-0.083616	-2.45648	-0.078359	-2.45567	0.062616				-2.45463	-0.166141	-4.24937	-0.007373	-2.45454	-0.847193
	-2.4513	-0.165293	-2.45316	-0.084199	-2.45315	-0.078905	-2.45234	0.062511				-2.4513	-0.165293	-4.24771	-0.007341	-2.45121	-0.846394
	-2.44797	-0.166519	-2.44984	-0.084477	-2.44982	-0.078117	-2.44901	0.062588				-2.44797	-0.166519	-4.24605	-0.007791	-2.44788	-0.846969
	-2.44464	-0.166766	-2.44651	-0.085175	-2.44649	-0.0786	-2.44568	0.062931				-2.44464	-0.166766	-4.24438	-0.008289	-2.44455	-0.847667
	-2.44131	-0.167488	-2.44318	-0.084044	-2.44317	-0.07924	-2.44235	0.063575				-2.44131	-0.167488	-4.24272	-0.008806	-2.44122	-0.847957
	-2.43798	-0.167311	-2.43985	-0.085091	-2.43984	-0.080337	-2.43902	0.063338				-2.43798	-0.167311	-4.24106	-0.009121	-2.43789	-0.847392
	-2.43465	-0.16887	-2.43652	-0.085861	-2.43651	-0.080476	-2.43569	0.062709				-2.43465	-0.16887	-4.23939	-0.008597	-2.43456	-0.846322
	-2.43132	-0.169213	-2.43319	-0.086376	-2.43318	-0.080653	-2.43237	0.062824				-2.43132	-0.169213	-4.23773	-0.008583	-2.43123	-0.846345
	-2.42799	-0.169497	-2.42987	-0.087552	-2.42985	-0.07953	-2.42904	0.063147				-2.42799	-0.169497	-4.23606	-0.008727	-2.4279	-0.846138
	-2.42466	-0.169405	-2.42654	-0.088483	-2.42652	-0.078962	-2.42571	0.063701				-2.42466	-0.169405	-4.2344	-0.00895	-2.42457	-0.847076
	-2.42133	-0.170327	-2.42321	-0.087673	-2.42319	-0.07881	-2.42238	0.064022				-2.42133	-0.170327	-4.23274	-0.00907	-2.42124	-0.846889
	-2.418	-0.170139	-2.41988	-0.086887	-2.41987	-0.078188	-2.41905	0.063678				-2.418	-0.170139	-4.23107	-0.009031	-2.41791	-0.8482
	-2.41467	-0.170135	-2.41655	-0.087247	-2.41654	-0.076597	-2.41572	0.063867				-2.41467	-0.170135	-4.22941	-0.008284	-2.41458	-0.849621
	-2.41134	-0.170589	-2.41322	-0.087063	-2.41321	-0.076788	-2.41239	0.064427				-2.41134	-0.170589	-4.22774	-0.007437	-2.41125	-0.850215
	-2.40801	-0.170953	-2.4099	-0.086349	-2.40988	-0.077148	-2.40906	0.064401				-2.40801	-0.170953	-4.22608	-0.007816	-2.40792	-0.85088
	-2.40468	-0.172446	-2.40657	-0.08645	-2.40655	-0.07722	-2.40573	0.063906				-2.40468	-0.172446	-4.22442	-0.007681	-2.40458	-0.850633
	-2.40135	-0.172804	-2.40324	-0.086467	-2.40322	-0.077201	-2.4024	0.063946				-2.40135	-0.172804	-4.22275	-0.007517	-2.40125	-0.849181
	-2.39802	-0.173227	-2.39991	-0.087411	-2.39989	-0.077714	-2.39907	0.064223				-2.39802	-0.173227	-4.22109	-0.008547	-2.39792	-0.849037
	-2.39469	-0.174199	-2.39658	-0.086574	-2.39657	-0.078441	-2.39574	0.064808				-2.39469	-0.174199	-4.21943	-0.00885	-2.39459	-0.849378
	-2.39136	-0.174211	-2.39325	-0.085606	-2.39324	-0.077799	-2.39242	0.065453				-2.39136	-0.174211	-4.21776	-0.008269	-2.39126	-0.848441
	-2.38803	-0.175484	-2.38992	-0.08485	-2.38991	-0.076561	-2.38909	0.064765				-2.38803	-0.175484	-4.2161	-0.007562	-2.38793	-0.848801
	-2.38469	-0.175986	-2.3866	-0.084744	-2.38658	-0.076517	-2.38576	0.063734				-2.38469	-0.175986	-4.21443	-0.00746	-2.3846	-0.849349
	-2.38137	-0.175731	-2.38327	-0.082985	-2.38325	-0.076751	-2.38243	0.063102				-2.38137	-0.175731	-4.21277	-0.008209	-2.38127	-0.849306
	-2.37804	-0.174945	-2.37994	-0.081222	-2.37993	-0.075962	-2.3791	0.062391				-2.37804	-0.174945	-4.21111	-0.008736	-2.37794	-0.848653
	-2.37471	-0.175483	-2.37661	-0.080132	-2.3766	-0.076534	-2.37577	0.061778				-2.37471	-0.175483	-4.20944	-0.008149	-2.37461	-0.848657
	-2.37138	-0.175246	-2.37328	-0.079362	-2.37327	-0.076773	-2.37244	0.060875				-2.37138	-0.175246	-4.20778	-0.007724	-2.37128	-0.849268
	-2.36804	-0.176315	-2.36995	-0.078347	-2.36994	-0.076601	-2.36911	0.061156				-2.36804	-0.176315	-4.20612	-0.008162	-2.36795	-0.849925
	-2.36471	-0.176683	-2.36663	-0.077826	-2.36661	-0.076661	-2.36578	0.061098				-2.36471	-0.176683	-4.20445	-0.008541	-2.36462	-0.848684
	-2.36138	-0.17554	-2.3633	-0.077855	-2.36328	-0.07682	-2.36245	0.05988				-2.36138	-0.17554	-4.20279	-0.008243	-2.36129	-0.848121
	-2.35805	-0.17501	-2.35997	-0.078982	-2.35995	-0.076271	-2.35912	0.058977				-2.35805	-0.17501	-4.20113	-0.007909	-2.35796	-0.848326
	-2.35472	-0.175538	-2.35664	-0.078156	-2.35663	-0.074978	-2.35579	0.058938				-2.35472	-0.175538	-4.19946	-0.007169	-2.35463	-0.848118
	-2.35139	-0.175165	-2.35331	-0.077031	-2.3533	-0.074469	-2.35247	0.05959				-2.35139	-0.175165	-4.1978	-0.00663	-2.3513	-0.849055
	-2.34806	-0.174219	-2.34998	-0.075965	-2.34997	-0.074182	-2.34914	0.059047				-2.34806	-0.174219	-4.19613	-0.006625	-2.34797	-0.849807
	-2.34473	-0.17386	-2.34666	-0.074466	-2.34664	-0.075068	-2.34581	0.058554				-2.34473	-0.17386	-4.19447	-0.006159	-2.34464	-0.849935
	-2.3414	-0.173925	-2.34333	-0.073456	-2.34331	-0.075491	-2.34248	0.058892				-2.3414	-0.173925	-4.19281	-0.005719	-2.34131	-0.848191
	-2.33807	-0.173795	-2.34	-0.073421	-2.33998	-0.076506	-2.33915	0.058674				-2.33807	-0.173795	-4.19114	-0.005414	-2.33798	-0.846189
	-2.33474	-0.174392	-2.33667	-0.072724	-2.33665	-0.075547	-2.33582	0.05857				-2.33474	-0.174392	-4.18948	-0.005476	-2.33465	-0.845161
	-2.33141	-0.175248	-2.33334	-0.072506	-2.33333	-0.076778	-2.33249	0.058056				-2.33141	-0.175248	-4.18781	-0.004986	-2.33132	-0.845788
	-2.32808	-0.174395	-2.33001	-0.072799	-2.33	-0.077047	-2.32916	0.05702				-2.32808	-0.174395	-4.18615	-0.004791	-2.32799	-0.846781
	-2.32475	-0.174113	-2.32668	-0.072919	-2.32667	-0.076097	-2.32583	0.057715				-2.32475	-0.174113	-4.18449	-0.005211	-2.32466	-0.846654
	-2.32142	-0.173966	-2.32336	-0.071676	-2.32334	-0.07515	-2.3225	0.058597				-2.32142	-0.173966	-4.18282	-0.004908	-2.32133	-0.845768
	-2.31809	-0.175284	-2.32003	-0.071247	-2.32001	-0.075026	-2.31917	0.058799				-2.31809	-0.175284	-4.18116	-0.004503	-2.318	-0.846263
	-2.31476	-0.176991	-2.3167	-0.070042	-2.31668	-0.074458	-2.31584	0.058889				-2.31476	-0.176991	-4.1795	-0.004075	-2.31467	-0.84574
	-2.31143	-0.177252	-2.31337	-0.071249	-2.31336	-0.075209	-2.31251	0.058882				-2.31143	-0.177252	-4.17783	-0.004	-2.31134	-0.844561
	-2.3081	-0.178557	-2.31004	-0.072704	-2.31003	-0.076147	-2.30919	0.05904				-2.3081	-0.178557	-4.17617	-0.00448	-2.30801	-0.845622
	-2.30477	-0.177775	-2.30671	-0.07314	-2.3067	-0.076079	-2.30586	0.059718				-2.30477	-0.177775	-4.1745	-0.00507	-2.30468	-0.845306
	-2.30144	-0.176485	-2.30339	-0.073341	-2.30337	-0.075028	-2.30253	0.060422				-2.30144	-0.176485	-4.17284	-0.005146	-2.30135	-0.844043
	-2.29811	-0.174687	-2.30006	-0.074887	-2.30004	-0.074045	-2.2992	0.060028				-2.29811	-0.174687	-4.17118	-0.004763	-2.29802	-0.843907
	-2.29478	-0.174296	-2.29673	-0.074713	-2.29671	-0.072901	-2.29587	0.059045				-2.29478	-0.174296	-4.16951	-0.004582	-2.29469	-0.84498
	-2.29145	-0.174486	-2.2934	-0.074989	-2.29339	-0.072092	-2.29254	0.058757				-2.29145	-0.174486	-4.16785	-0.004065	-2.29136	-0.846464
	-2.28812	-0.17528	-2.29007	-0.074335	-2.29006	-0.072334	-2.28921	0.059449				-2.28812	-0.17528	-4.16619	-0.003284	-2.28803	-0.846975
	-2.28479	-0.174802	-2.28674	-0.074115	-2.28673	-0.072004	-2.28588	0.059985				-2.28479	-0.174802	-4.16452	-0.003325	-2.2847	-0.847734
	-2.28146	-0.173847	-2.28342	-0.074499	-2.2834	-0.071275	-2.28255	0.059906				-2.28146	-0.173847	-4.16286	-0.003688	-2.28137	-0.848181
	-2.27813	-0.174496	-2.28009	-0.073462	-2.28007	-0.0698	-2.27922	0.059878				-2.27813	-0.174496	-4.1612	-0.00413	-2.27804	-0.847713
	-2.2748	-0.173436	-2.27676	-0.073262	-2.27674	-0.069114	-2.27589	0.059853				-2.2748	-0.173436	-4.15953	-0.004186	-2.2747	-0.848183
	-2.27147	-0.172351	-2.27343	-0.072968	-2.27341	-0.069069	-2.27257	0.059898				-2.27147	-0.172351	-4.15787	-0.0041	-2.27137	-0.848642
	-2.26814	-0.171974	-2.2701	-0.072301	-2.27009	-0.068685	-2.26924	0.060251				-2.26814	-0.171974	-4.1562	-0.004887	-2.26804	-0.847921
	-2.26481	-0.17266	-2.26677	-0.071883	-2.26676	-0.068144	-2.26591	0.060136				-2.26481	-0.17266	-4.15454	-0.005662	-2.26471	-0.848412
	-2.26148	-0.173444	-2.26344	-0.071503	-2.26343	-0.067184	-2.26258	0.059507				-2.26148	-0.173444	-4.15288	-0.006206	-2.26138	-0.849274
	-2.25815	-0.174122	-2.26012	-0.071396	-2.2601	-0.066467	-2.25925	0.059332				-2.25815	-0.174122	-4.15121	-0.006238	-2.25805	-0.850507
	-2.25482	-0.174112	-2.25679	-0.071414	-2.25677	-0.065527	-2.25592	0.059107				-2.25482	-0.174112	-4.14955	-0.006271	-2.25472	-0.852899
	-2.25149	-0.173376	-2.25346	-0.071299	-2.25344	-0.066241	-2.25259	0.058771				-2.25149	-0.173376	-4.14788	-0.006631	-2.25139	-0.854285
	-2.24816	-0.172587	-2.25013	-0.070694	-2.25012	-0.065957	-2.24926	0.058676				-2.24816	-0.172587	-4.14622	-0.007088	-2.24806	-0.854307
	-2.24483	-0.173692	-2.2468	-0.069987	-2.24679	-0.065204	-2.24593	0.059389				-2.24483	-0.173692	-4.14456	-0.007985	-2.24473	-0.85403
	-2.2415	-0.173004	-2.24347	-0.06965	-2.24346	-0.065789	-2.2426	0.059062				-2.2415	-0.173004	-4.14289	-0.008134	-2.2414	-0.853911
	-2.23817	-0.172159	-2.24015	-0.070463	-2.24013	-0.066346	-2.23927	0.057796				-2.23817	-0.172159	-4.14123	-0.007954	-2.23807	-0.855101
	-2.23484	-0.171883	-2.23682	-0.06943	-2.2368	-0.067303	-2.23594	0.05712				-2.23484	-0.171883	-4.13957	-0.007796	-2.23474	-0.855158
	-2.23151	-0.171365	-2.23349	-0.068914	-2.23347	-0.067051	-2.23261	0.056986				-2.23151	-0.171365	-4.1379	-0.007495	-2.23141	-0.855963
	-2.22818	-0.170051	-2.23016	-0.068086	-2.23014	-0.067003	-2.22928	0.056833				-2.22818	-0.170051	-4.13624	-0.007926	-2.22808	-0.855824
	-2.22485	-0.16888	-2.22683	-0.068188	-2.22682	-0.067106	-2.22596	0.056303				-2.22485	-0.16888	-4.13457	-0.009125	-2.22475	-0.855008
	-2.22152	-0.169217	-2.2235	-0.068544	-2.22349	-0.06903	-2.22263	0.056496				-2.22152	-0.169217	-4.13291	-0.010141	-2.22142	-0.856692
	-2.21819	-0.170028	-2.22018	-0.068831	-2.22016	-0.070688	-2.2193	0.057003				-2.21819	-0.170028	-4.13125	-0.01044	-2.21809	-0.857508
	-2.21486	-0.17165	-2.21685	-0.068138	-2.21683	-0.071436	-2.21597	0.058052				-2.21486	-0.17165	-4.12958	-0.010162	-2.21476	-0.857797
	-2.21153	-0.17201	-2.21352	-0.068112	-2.2135	-0.072373	-2.21264	0.059512				-2.21153	-0.17201	-4.12792	-0.010052	-2.21143	-0.857666
	-2.2082	-0.171858	-2.21019	-0.067316	-2.21018	-0.073275	-2.20931	0.059882				-2.2082	-0.171858	-4.12626	-0.011122	-2.2081	-0.857121
	-2.20487	-0.172756	-2.20686	-0.067777	-2.20685	-0.073202	-2.20598	0.059965				-2.20487	-0.172756	-4.12459	-0.011597	-2.20477	-0.856603
	-2.20154	-0.173767	-2.20353	-0.066813	-2.20352	-0.074192	-2.20265	0.059864				-2.20154	-0.173767	-4.12293	-0.011011	-2.20144	-0.856962
	-2.19821	-0.174753	-2.2002	-0.06598	-2.20019	-0.074774	-2.19932	0.059134				-2.19821	-0.174753	-4.12127	-0.010758	-2.19811	-0.857703
	-2.19488	-0.174672	-2.19688	-0.066986	-2.19686	-0.074787	-2.19599	0.058947				-2.19488	-0.174672	-4.1196	-0.011067	-2.19478	-0.859233
	-2.19155	-0.175533	-2.19355	-0.067323	-2.19353	-0.075632	-2.19266	0.059023				-2.19155	-0.175533	-4.11794	-0.011885	-2.19145	-0.859675
	-2.18822	-0.175442	-2.19022	-0.06734	-2.1902	-0.076303	-2.18933	0.05807				-2.18822	-0.175442	-4.11627	-0.012981	-2.18812	-0.859987
	-2.18489	-0.176169	-2.18689	-0.067876	-2.18688	-0.077857	-2.18601	0.057145				-2.18489	-0.176169	-4.11461	-0.01325	-2.18479	-0.861218
	-2.18156	-0.177492	-2.18356	-0.068519	-2.18355	-0.078931	-2.18268	0.057369				-2.18156	-0.177492	-4.11295	-0.012889	-2.18146	-0.85998
	-2.17823	-0.176829	-2.18023	-0.069642	-2.18022	-0.079973	-2.17935	0.056529				-2.17823	-0.176829	-4.11128	-0.013363	-2.17813	-0.859932
	-2.17489	-0.175912	-2.17691	-0.070273	-2.17689	-0.081347	-2.17602	0.056091				-2.17489	-0.175912	-4.10962	-0.01412	-2.1748	-0.859695
	-2.17157	-0.176374	-2.17358	-0.070477	-2.17356	-0.08133	-2.17269	0.05663				-2.17157	-0.176374	-4.10795	-0.014947	-2.17147	-0.859534
	-2.16824	-0.177536	-2.17025	-0.070604	-2.17023	-0.081122	-2.16936	0.057613				-2.16824	-0.177536	-4.10629	-0.015679	-2.16814	-0.859886
	-2.16491	-0.178813	-2.16692	-0.070756	-2.1669	-0.081589	-2.16603	0.058319				-2.16491	-0.178813	-4.10463	-0.016271	-2.16481	-0.860105
	-2.16158	-0.17944	-2.16359	-0.071237	-2.16358	-0.08289	-2.1627	0.058081				-2.16158	-0.17944	-4.10296	-0.016201	-2.16148	-0.85953
	-2.15824	-0.180601	-2.16026	-0.070962	-2.16025	-0.083112	-2.15937	0.058222				-2.15824	-0.180601	-4.1013	-0.015524	-2.15815	-0.859635
	-2.15491	-0.180918	-2.15693	-0.070167	-2.15692	-0.084635	-2.15604	0.059148				-2.15491	-0.180918	-4.09964	-0.015374	-2.15482	-0.859661
	-2.15158	-0.181209	-2.15361	-0.070544	-2.15359	-0.083887	-2.15271	0.059826				-2.15158	-0.181209	-4.09797	-0.015391	-2.15149	-0.860794
	-2.14825	-0.181559	-2.15028	-0.070608	-2.15026	-0.08502	-2.14938	0.06016				-2.14825	-0.181559	-4.09631	-0.01555	-2.14816	-0.861877
	-2.14492	-0.182853	-2.14695	-0.070323	-2.14694	-0.085986	-2.14606	0.061102				-2.14492	-0.182853	-4.09464	-0.01595	-2.14483	-0.86242
	-2.14159	-0.182739	-2.14362	-0.07026	-2.14361	-0.086572	-2.14273	0.062569				-2.14159	-0.182739	-4.09298	-0.016096	-2.14149	-0.864034
	-2.13826	-0.182781	-2.14029	-0.070155	-2.14028	-0.085709	-2.1394	0.063085				-2.13826	-0.182781	-4.09132	-0.01565	-2.13816	-0.862833
	-2.13493	-0.182876	-2.13697	-0.069876	-2.13695	-0.085206	-2.13607	0.062898				-2.13493	-0.182876	-4.08965	-0.0157	-2.13483	-0.863318
	-2.1316	-0.183335	-2.13364	-0.070414	-2.13362	-0.086114	-2.13274	0.062829				-2.1316	-0.183335	-4.08799	-0.016597	-2.13151	-0.863913
	-2.12827	-0.183916	-2.13031	-0.070497	-2.13029	-0.086752	-2.12941	0.060902				-2.12827	-0.183916	-4.08633	-0.016902	-2.12818	-0.864496
	-2.12494	-0.184361	-2.12698	-0.072067	-2.12696	-0.087205	-2.12608	0.059523				-2.12494	-0.184361	-4.08466	-0.017135	-2.12484	-0.864371
	-2.12161	-0.183848	-2.12365	-0.071608	-2.12364	-0.087587	-2.12275	0.059041				-2.12161	-0.183848	-4.083	-0.017502	-2.12151	-0.864978
	-2.11828	-0.183168	-2.12032	-0.072476	-2.12031	-0.085945	-2.11942	0.059258				-2.11828	-0.183168	-4.08134	-0.017768	-2.11818	-0.864232
	-2.11495	-0.183184	-2.11699	-0.07255	-2.11698	-0.08723	-2.11609	0.060527				-2.11495	-0.183184	-4.07967	-0.017981	-2.11485	-0.864287
	-2.11162	-0.184725	-2.11367	-0.072381	-2.11365	-0.089329	-2.11276	0.061318				-2.11162	-0.184725	-4.07801	-0.017574	-2.11152	-0.864555
	-2.10829	-0.185147	-2.11034	-0.072427	-2.11032	-0.089905	-2.10943	0.061922				-2.10829	-0.185147	-4.07634	-0.017285	-2.10819	-0.864121
	-2.10496	-0.185203	-2.10701	-0.072253	-2.10699	-0.089156	-2.1061	0.062585				-2.10496	-0.185203	-4.07468	-0.017265	-2.10486	-0.863758
	-2.10163	-0.184423	-2.10368	-0.072033	-2.10366	-0.089429	-2.10278	0.062878				-2.10163	-0.184423	-4.07302	-0.016617	-2.10153	-0.863268
	-2.0983	-0.183559	-2.10035	-0.070991	-2.10034	-0.089579	-2.09945	0.064222				-2.0983	-0.183559	-4.07135	-0.015889	-2.0982	-0.863534
	-2.09497	-0.184544	-2.09702	-0.070332	-2.09701	-0.08892	-2.09612	0.067498				-2.09497	-0.184544	-4.06969	-0.015873	-2.09487	-0.863603
	-2.09164	-0.185621	-2.0937	-0.070961	-2.09368	-0.089944	-2.09279	0.069568				-2.09164	-0.185621	-4.06802	-0.016412	-2.09154	-0.864022
	-2.08831	-0.186144	-2.09037	-0.072126	-2.09035	-0.090738	-2.08946	0.069809				-2.08831	-0.186144	-4.06636	-0.016603	-2.08821	-0.864899
	-2.08498	-0.186306	-2.08704	-0.072613	-2.08702	-0.090954	-2.08613	0.069842				-2.08498	-0.186306	-4.0647	-0.01601	-2.08488	-0.864891
	-2.08165	-0.186199	-2.08371	-0.072845	-2.08369	-0.090427	-2.0828	0.070244				-2.08165	-0.186199	-4.06303	-0.016291	-2.08155	-0.865034
	-2.07832	-0.185978	-2.08038	-0.074207	-2.08037	-0.090749	-2.07947	0.069759				-2.07832	-0.185978	-4.06137	-0.01704	-2.07822	-0.866431
	-2.07499	-0.185101	-2.07705	-0.074841	-2.07704	-0.090142	-2.07614	0.069094				-2.07499	-0.185101	-4.05971	-0.017242	-2.07489	-0.867752
	-2.07166	-0.184676	-2.07373	-0.074352	-2.07371	-0.089344	-2.07281	0.069115				-2.07166	-0.184676	-4.05804	-0.017315	-2.07156	-0.867999
	-2.06833	-0.184494	-2.0704	-0.074268	-2.07038	-0.089236	-2.06948	0.069251				-2.06833	-0.184494	-4.05638	-0.016831	-2.06823	-0.867715
	-2.065	-0.183681	-2.06707	-0.075278	-2.06705	-0.088399	-2.06616	0.068411				-2.065	-0.183681	-4.05471	-0.016244	-2.0649	-0.867432
	-2.06167	-0.183415	-2.06374	-0.075206	-2.06372	-0.087652	-2.06283	0.067416				-2.06167	-0.183415	-4.05305	-0.016086	-2.06157	-0.867403
	-2.05834	-0.184872	-2.06041	-0.074783	-2.0604	-0.087027	-2.0595	0.066278				-2.05834	-0.184872	-4.05139	-0.015773	-2.05824	-0.867155
	-2.05501	-0.185555	-2.05708	-0.074264	-2.05707	-0.085861	-2.05617	0.065458				-2.05501	-0.185555	-4.04972	-0.01492	-2.05491	-0.86753
	-2.05168	-0.185513	-2.05376	-0.07445	-2.05374	-0.085214	-2.05284	0.065579				-2.05168	-0.185513	-4.04806	-0.014885	-2.05158	-0.86719
	-2.04835	-0.184514	-2.05043	-0.07513	-2.05041	-0.084169	-2.04951	0.065264				-2.04835	-0.184514	-4.0464	-0.015139	-2.04825	-0.86612
	-2.04502	-0.184975	-2.0471	-0.074802	-2.04708	-0.084213	-2.04618	0.066658				-2.04502	-0.184975	-4.04473	-0.014949	-2.04492	-0.864819
	-2.04169	-0.184718	-2.04377	-0.074849	-2.04375	-0.083511	-2.04285	0.067818				-2.04169	-0.184718	-4.04307	-0.014297	-2.04159	-0.865906
	-2.03836	-0.184708	-2.04044	-0.073996	-2.04042	-0.082284	-2.03952	0.068432				-2.03836	-0.184708	-4.04141	-0.014691	-2.03826	-0.866521
	-2.03503	-0.185932	-2.03711	-0.074902	-2.0371	-0.082228	-2.03619	0.068702				-2.03503	-0.185932	-4.03974	-0.01514	-2.03493	-0.866526
	-2.0317	-0.186898	-2.03378	-0.075088	-2.03377	-0.080212	-2.03286	0.06886				-2.0317	-0.186898	-4.03808	-0.015053	-2.0316	-0.866048
	-2.02837	-0.186695	-2.03046	-0.074454	-2.03044	-0.07999	-2.02953	0.069028				-2.02837	-0.186695	-4.03641	-0.014953	-2.02827	-0.864659
	-2.02504	-0.186298	-2.02713	-0.073711	-2.02711	-0.078563	-2.02621	0.068496				-2.02504	-0.186298	-4.03475	-0.015277	-2.02494	-0.865124
	-2.02171	-0.186605	-2.0238	-0.074482	-2.02378	-0.079116	-2.02287	0.068449				-2.02171	-0.186605	-4.03309	-0.014892	-2.02161	-0.864085
	-2.01838	-0.187053	-2.02047	-0.074866	-2.02045	-0.077648	-2.01955	0.068609				-2.01838	-0.187053	-4.03142	-0.014851	-2.01828	-0.864206
	-2.01505	-0.187009	-2.01714	-0.075722	-2.01713	-0.075219	-2.01622	0.067911				-2.01505	-0.187009	-4.02976	-0.015199	-2.01495	-0.865188
	-2.01172	-0.186612	-2.01381	-0.076006	-2.0138	-0.074848	-2.01289	0.066271				-2.01172	-0.186612	-4.0281	-0.014827	-2.01162	-0.86446
	-2.00839	-0.186848	-2.01049	-0.074201	-2.01047	-0.074022	-2.00956	0.064377				-2.00839	-0.186848	-4.02643	-0.014134	-2.00829	-0.864117
	-2.00506	-0.186319	-2.00716	-0.072824	-2.00714	-0.073094	-2.00623	0.064489				-2.00506	-0.186319	-4.02477	-0.013338	-2.00495	-0.863229
	-2.00173	-0.186077	-2.00383	-0.071552	-2.00381	-0.072605	-2.0029	0.064032				-2.00173	-0.186077	-4.0231	-0.013233	-2.00163	-0.863102
	-1.9984	-0.186371	-2.0005	-0.071701	-2.00048	-0.072854	-1.99957	0.062698				-1.9984	-0.186371	-4.02144	-0.012896	-1.99829	-0.862567
	-1.99507	-0.186147	-1.99717	-0.070242	-1.99716	-0.071952	-1.99624	0.063132				-1.99507	-0.186147	-4.01978	-0.012279	-1.99497	-0.861693
	-1.99174	-0.187305	-1.99384	-0.069396	-1.99383	-0.071844	-1.99291	0.064633				-1.99174	-0.187305	-4.01811	-0.012642	-1.99163	-0.860379
	-1.98841	-0.187918	-1.99052	-0.069648	-1.9905	-0.071965	-1.98958	0.065352				-1.98841	-0.187918	-4.01645	-0.012631	-1.9883	-0.859768
	-1.98508	-0.18681	-1.98719	-0.069105	-1.98717	-0.07194	-1.98625	0.063988				-1.98508	-0.18681	-4.01478	-0.012477	-1.98497	-0.859312
	-1.98175	-0.186973	-1.98386	-0.06795	-1.98384	-0.071432	-1.98293	0.064982				-1.98175	-0.186973	-4.01312	-0.012174	-1.98164	-0.85981
	-1.97842	-0.187127	-1.98053	-0.068654	-1.98051	-0.07145	-1.9796	0.066083				-1.97842	-0.187127	-4.01146	-0.011676	-1.97831	-0.860981
	-1.97509	-0.185591	-1.9772	-0.067496	-1.97718	-0.070684	-1.97627	0.066001				-1.97509	-0.185591	-4.00979	-0.011386	-1.97498	-0.860419
	-1.97176	-0.18422	-1.97387	-0.068099	-1.97386	-0.07085	-1.97294	0.066746				-1.97176	-0.18422	-4.00813	-0.01145	-1.97165	-0.860572
	-1.96843	-0.183563	-1.97054	-0.06872	-1.97053	-0.07124	-1.96961	0.066027				-1.96843	-0.183563	-4.00647	-0.011613	-1.96832	-0.860654
	-1.9651	-0.184601	-1.96722	-0.068304	-1.9672	-0.072229	-1.96628	0.065695				-1.9651	-0.184601	-4.0048	-0.010602	-1.96499	-0.861494
	-1.96176	-0.184633	-1.96389	-0.069909	-1.96387	-0.071799	-1.96295	0.06601				-1.96176	-0.184633	-4.00314	-0.010267	-1.96166	-0.861656
	-1.95843	-0.184959	-1.96056	-0.069577	-1.96054	-0.070972	-1.95962	0.06697				-1.95843	-0.184959	-4.00148	-0.01032	-1.95833	-0.860992
	-1.95511	-0.184751	-1.95723	-0.069059	-1.95721	-0.072689	-1.95629	0.068112				-1.95511	-0.184751	-3.99981	-0.009772	-1.955	-0.860625
	-1.95178	-0.184159	-1.9539	-0.068026	-1.95389	-0.073268	-1.95296	0.068247				-1.95178	-0.184159	-3.99815	-0.009319	-1.95167	-0.860925
	-1.94844	-0.183838	-1.95057	-0.068232	-1.95056	-0.073729	-1.94963	0.066785				-1.94844	-0.183838	-3.99648	-0.009082	-1.94834	-0.861164
	-1.94511	-0.18381	-1.94724	-0.068578	-1.94723	-0.073427	-1.9463	0.066595				-1.94511	-0.18381	-3.99482	-0.009039	-1.94501	-0.861123
	-1.94178	-0.184608	-1.94392	-0.068389	-1.9439	-0.073755	-1.94297	0.06794				-1.94178	-0.184608	-3.99316	-0.008164	-1.94168	-0.859463
	-1.93845	-0.18516	-1.94059	-0.068352	-1.94057	-0.07461	-1.93965	0.067766				-1.93845	-0.18516	-3.99149	-0.008057	-1.93835	-0.85977
	-1.93512	-0.185462	-1.93726	-0.067132	-1.93724	-0.074379	-1.93632	0.067618				-1.93512	-0.185462	-3.98983	-0.008567	-1.93502	-0.858982
	-1.93179	-0.185746	-1.93393	-0.066157	-1.93392	-0.075456	-1.93299	0.067776				-1.93179	-0.185746	-3.98816	-0.008454	-1.93169	-0.859134
	-1.92846	-0.184812	-1.9306	-0.066968	-1.93059	-0.075541	-1.92966	0.067437				-1.92846	-0.184812	-3.9865	-0.007682	-1.92836	-0.859993
	-1.92513	-0.18385	-1.92728	-0.06817	-1.92726	-0.073943	-1.92633	0.067573				-1.92513	-0.18385	-3.98484	-0.006951	-1.92503	-0.860301
	-1.9218	-0.184177	-1.92395	-0.068294	-1.92393	-0.074117	-1.923	0.068005				-1.9218	-0.184177	-3.98317	-0.006483	-1.9217	-0.860541
	-1.91847	-0.183242	-1.92062	-0.06918	-1.9206	-0.075953	-1.91967	0.068501				-1.91847	-0.183242	-3.98151	-0.006167	-1.91837	-0.86012
	-1.91514	-0.182397	-1.91729	-0.068968	-1.91727	-0.076325	-1.91634	0.0691				-1.91514	-0.182397	-3.97985	-0.006243	-1.91504	-0.860266
	-1.91181	-0.182483	-1.91396	-0.068582	-1.91394	-0.076369	-1.91301	0.068775				-1.91181	-0.182483	-3.97818	-0.006183	-1.91171	-0.859848
	-1.90848	-0.181579	-1.91063	-0.070102	-1.91062	-0.076423	-1.90968	0.068498				-1.90848	-0.181579	-3.97652	-0.00618	-1.90838	-0.860381
	-1.90515	-0.180799	-1.9073	-0.06978	-1.90729	-0.075432	-1.90635	0.067783				-1.90515	-0.180799	-3.97485	-0.005814	-1.90505	-0.861415
	-1.90182	-0.181965	-1.90397	-0.072119	-1.90396	-0.074219	-1.90302	0.067801				-1.90182	-0.181965	-3.97319	-0.006433	-1.90172	-0.861634
	-1.89849	-0.18252	-1.90065	-0.07192	-1.90063	-0.075348	-1.89969	0.067612				-1.89849	-0.18252	-3.97153	-0.006905	-1.89839	-0.861165
	-1.89516	-0.181791	-1.89732	-0.069699	-1.8973	-0.075654	-1.89637	0.06735				-1.89516	-0.181791	-3.96986	-0.006626	-1.89506	-0.860846
	-1.89183	-0.182358	-1.89399	-0.070602	-1.89397	-0.075877	-1.89304	0.068595				-1.89183	-0.182358	-3.9682	-0.006524	-1.89173	-0.861008
	-1.8885	-0.183821	-1.89066	-0.070349	-1.89064	-0.076111	-1.88971	0.068895				-1.8885	-0.183821	-3.96654	-0.007106	-1.8884	-0.860073
	-1.88517	-0.184603	-1.88733	-0.069713	-1.88732	-0.074864	-1.88638	0.069284				-1.88517	-0.184603	-3.96487	-0.00685	-1.88507	-0.858935
	-1.88184	-0.183799	-1.884	-0.06936	-1.88399	-0.073262	-1.88305	0.069947				-1.88184	-0.183799	-3.96321	-0.00685	-1.88174	-0.857622
	-1.87851	-0.182773	-1.88068	-0.067871	-1.88066	-0.073282	-1.87972	0.069577				-1.87851	-0.182773	-3.96155	-0.006591	-1.87841	-0.857512
	-1.87518	-0.182437	-1.87735	-0.067417	-1.87733	-0.072886	-1.87639	0.069682				-1.87518	-0.182437	-3.95988	-0.006283	-1.87508	-0.857681
	-1.87185	-0.181876	-1.87402	-0.069423	-1.874	-0.07192	-1.87306	0.068323				-1.87185	-0.181876	-3.95822	-0.005244	-1.87175	-0.856862
	-1.86852	-0.179964	-1.87069	-0.069215	-1.87068	-0.071756	-1.86973	0.066415				-1.86852	-0.179964	-3.95655	-0.004301	-1.86841	-0.856633
	-1.86519	-0.178683	-1.86736	-0.068919	-1.86735	-0.071515	-1.8664	0.065862				-1.86519	-0.178683	-3.95489	-0.003882	-1.86509	-0.856814
	-1.86186	-0.17799	-1.86404	-0.069723	-1.86402	-0.070607	-1.86307	0.065829				-1.86186	-0.17799	-3.95323	-0.004308	-1.86176	-0.857128
	-1.85853	-0.177678	-1.86071	-0.069364	-1.86069	-0.070008	-1.85974	0.064892				-1.85853	-0.177678	-3.95156	-0.003788	-1.85842	-0.858391
	-1.8552	-0.177411	-1.85738	-0.068527	-1.85736	-0.067777	-1.85642	0.064852				-1.8552	-0.177411	-3.9499	-0.002783	-1.85509	-0.859538
	-1.85187	-0.176761	-1.85405	-0.068449	-1.85403	-0.066845	-1.85309	0.065115				-1.85187	-0.176761	-3.94823	-0.002315	-1.85176	-0.860423
	-1.84854	-0.175928	-1.85072	-0.06861	-1.8507	-0.065813	-1.84976	0.06473				-1.84854	-0.175928	-3.94657	-0.002443	-1.84843	-0.859768
	-1.84521	-0.176179	-1.84739	-0.068017	-1.84737	-0.065811	-1.84643	0.065042				-1.84521	-0.176179	-3.94491	-0.002507	-1.8451	-0.859882
	-1.84188	-0.176277	-1.84406	-0.066887	-1.84405	-0.067272	-1.8431	0.065258				-1.84188	-0.176277	-3.94324	-0.002089	-1.84177	-0.859186
	-1.83855	-0.175814	-1.84074	-0.067788	-1.84072	-0.067308	-1.83977	0.064881				-1.83855	-0.175814	-3.94158	-0.001853	-1.83844	-0.857864
	-1.83522	-0.176514	-1.83741	-0.067575	-1.83739	-0.065725	-1.83644	0.064725				-1.83522	-0.176514	-3.93992	-0.001098	-1.83511	-0.857748
	-1.83189	-0.176442	-1.83408	-0.068718	-1.83406	-0.065809	-1.83311	0.066008				-1.83189	-0.176442	-3.93825	-0.00028	-1.83178	-0.857584
	-1.82856	-0.175441	-1.83075	-0.06969	-1.83073	-0.06606	-1.82978	0.067946				-1.82856	-0.175441	-3.93659	-0.000878	-1.82845	-0.85743
	-1.82523	-0.175199	-1.82742	-0.068674	-1.8274	-0.066511	-1.82645	0.067683				-1.82523	-0.175199	-3.93492	-0.001371	-1.82512	-0.857933
	-1.8219	-0.175573	-1.82409	-0.069935	-1.82408	-0.066914	-1.82312	0.067802				-1.8219	-0.175573	-3.93326	-0.001801	-1.82179	-0.858525
	-1.81857	-0.174703	-1.82076	-0.068623	-1.82075	-0.068123	-1.8198	0.068657				-1.81857	-0.174703	-3.9316	-0.001742	-1.81846	-0.858717
	-1.81524	-0.173828	-1.81744	-0.069599	-1.81742	-0.068796	-1.81647	0.068738				-1.81524	-0.173828	-3.92993	-0.001589	-1.81513	-0.858843
	-1.81191	-0.175286	-1.81411	-0.071198	-1.81409	-0.069839	-1.81314	0.069078				-1.81191	-0.175286	-3.92827	-0.001837	-1.8118	-0.859222
	-1.80858	-0.175269	-1.81078	-0.071498	-1.81076	-0.069761	-1.80981	0.068546				-1.80858	-0.175269	-3.92661	-0.001082	-1.80847	-0.859262
	-1.80525	-0.174504	-1.80745	-0.071605	-1.80743	-0.069824	-1.80648	0.067725				-1.80525	-0.174504	-3.92494	-0.001579	-1.80514	-0.860788
	-1.80192	-0.174605	-1.80412	-0.071822	-1.80411	-0.072042	-1.80315	0.068445				-1.80192	-0.174605	-3.92328	-0.00169	-1.80181	-0.862933
	-1.79859	-0.174985	-1.80079	-0.072377	-1.80078	-0.073031	-1.79982	0.068982				-1.79859	-0.174985	-3.92162	-0.002096	-1.79848	-0.863947
	-1.79526	-0.175281	-1.79747	-0.07279	-1.79745	-0.074307	-1.79649	0.069223				-1.79526	-0.175281	-3.91995	-0.001883	-1.79515	-0.864153
	-1.79193	-0.174466	-1.79414	-0.073442	-1.79412	-0.075954	-1.79316	0.069085				-1.79193	-0.174466	-3.91829	-0.001487	-1.79182	-0.865191
	-1.7886	-0.174831	-1.79081	-0.073005	-1.79079	-0.075567	-1.78983	0.069678				-1.7886	-0.174831	-3.91662	-0.001752	-1.78849	-0.865925
	-1.78527	-0.17659	-1.78748	-0.073455	-1.78746	-0.076007	-1.7865	0.070593				-1.78527	-0.17659	-3.91496	-0.002359	-1.78516	-0.865545
	-1.78194	-0.177342	-1.78415	-0.074745	-1.78414	-0.075145	-1.78317	0.071083				-1.78194	-0.177342	-3.9133	-0.002381	-1.78183	-0.865679
	-1.77861	-0.177308	-1.78082	-0.074807	-1.78081	-0.075267	-1.77984	0.07031				-1.77861	-0.177308	-3.91163	-0.001884	-1.7785	-0.866267
	-1.77528	-0.176524	-1.7775	-0.076061	-1.77748	-0.075659	-1.77652	0.069135				-1.77528	-0.176524	-3.90997	-0.002921	-1.77517	-0.866504
	-1.77195	-0.176591	-1.77417	-0.077343	-1.77415	-0.07607	-1.77319	0.068976				-1.77195	-0.176591	-3.9083	-0.003126	-1.77184	-0.866137
	-1.76862	-0.177299	-1.77084	-0.07938	-1.77082	-0.078513	-1.76986	0.068651				-1.76862	-0.177299	-3.90664	-0.0028	-1.76851	-0.866923
	-1.76528	-0.178269	-1.76751	-0.079678	-1.76749	-0.079763	-1.76653	0.069216				-1.76528	-0.178269	-3.90498	-0.003257	-1.76518	-0.866982
	-1.76196	-0.178946	-1.76418	-0.080093	-1.76416	-0.081887	-1.7632	0.07008				-1.76196	-0.178946	-3.90331	-0.003837	-1.76185	-0.867159
	-1.75863	-0.179866	-1.76085	-0.08154	-1.76084	-0.081226	-1.75987	0.070573				-1.75863	-0.179866	-3.90165	-0.00476	-1.75852	-0.868873
	-1.7553	-0.180164	-1.75753	-0.080221	-1.75751	-0.081662	-1.75654	0.069964				-1.7553	-0.180164	-3.89999	-0.005006	-1.75519	-0.871315
	-1.75196	-0.179469	-1.7542	-0.081923	-1.75418	-0.082447	-1.75321	0.070233				-1.75196	-0.179469	-3.89832	-0.005702	-1.75186	-0.872399
	-1.74863	-0.179583	-1.75087	-0.081192	-1.75085	-0.082941	-1.74988	0.068327				-1.74863	-0.179583	-3.89666	-0.00594	-1.74853	-0.873399
	-1.74531	-0.180573	-1.74754	-0.08176	-1.74752	-0.08123	-1.74655	0.066238				-1.74531	-0.180573	-3.895	-0.005532	-1.7452	-0.874122
	-1.74198	-0.181846	-1.74421	-0.082575	-1.74419	-0.080961	-1.74322	0.066088				-1.74198	-0.181846	-3.89333	-0.005209	-1.74187	-0.873883
	-1.73864	-0.182613	-1.74088	-0.081283	-1.74087	-0.08093	-1.73989	0.065924				-1.73864	-0.182613	-3.89167	-0.005803	-1.73854	-0.87307
	-1.73531	-0.182932	-1.73755	-0.080875	-1.73754	-0.081188	-1.73656	0.065743				-1.73531	-0.182932	-3.89	-0.005445	-1.73521	-0.872908
	-1.73198	-0.182796	-1.73423	-0.082074	-1.73421	-0.07994	-1.73324	0.065804				-1.73198	-0.182796	-3.88834	-0.00552	-1.73188	-0.873005
	-1.72865	-0.182288	-1.7309	-0.081698	-1.73088	-0.077709	-1.72991	0.065248				-1.72865	-0.182288	-3.88668	-0.006222	-1.72854	-0.872565
	-1.72532	-0.181883	-1.72757	-0.082295	-1.72755	-0.077821	-1.72658	0.065342				-1.72532	-0.181883	-3.88501	-0.006859	-1.72521	-0.872168
	-1.72199	-0.18189	-1.72424	-0.083126	-1.72422	-0.077117	-1.72325	0.065204				-1.72199	-0.18189	-3.88335	-0.00637	-1.72189	-0.871981
	-1.71866	-0.181937	-1.72091	-0.083111	-1.7209	-0.075904	-1.71992	0.064088				-1.71866	-0.181937	-3.88169	-0.006922	-1.71855	-0.870754
	-1.71533	-0.182246	-1.71758	-0.081665	-1.71757	-0.075825	-1.71659	0.062276				-1.71533	-0.182246	-3.88002	-0.006976	-1.71522	-0.870913
	-1.712	-0.182896	-1.71426	-0.081643	-1.71424	-0.074505	-1.71326	0.062551				-1.712	-0.182896	-3.87836	-0.00745	-1.71189	-0.871995
	-1.70867	-0.18415	-1.71093	-0.080301	-1.71091	-0.071925	-1.70993	0.06249				-1.70867	-0.18415	-3.87669	-0.007758	-1.70856	-0.871474
	-1.70534	-0.184574	-1.7076	-0.079729	-1.70758	-0.072865	-1.7066	0.062345				-1.70534	-0.184574	-3.87503	-0.008669	-1.70523	-0.871806
	-1.70201	-0.184746	-1.70427	-0.080962	-1.70425	-0.072209	-1.70327	0.062771				-1.70201	-0.184746	-3.87337	-0.009098	-1.7019	-0.872582
	-1.69868	-0.184197	-1.70094	-0.080474	-1.70092	-0.072852	-1.69994	0.064076				-1.69868	-0.184197	-3.8717	-0.009386	-1.69857	-0.873401
	-1.69535	-0.18362	-1.69761	-0.07949	-1.6976	-0.072659	-1.69661	0.064819				-1.69535	-0.18362	-3.87004	-0.009047	-1.69524	-0.873277
	-1.69202	-0.183802	-1.69429	-0.080355	-1.69427	-0.073133	-1.69328	0.06622				-1.69202	-0.183802	-3.86837	-0.008662	-1.69191	-0.873497
	-1.68869	-0.183857	-1.69096	-0.079951	-1.69094	-0.074161	-1.68996	0.066784				-1.68869	-0.183857	-3.86671	-0.009353	-1.68858	-0.874871
	-1.68536	-0.182819	-1.68763	-0.079871	-1.68761	-0.072996	-1.68663	0.066812				-1.68536	-0.182819	-3.86505	-0.01005	-1.68525	-0.875285
	-1.68203	-0.180454	-1.6843	-0.081213	-1.68428	-0.072071	-1.6833	0.066149				-1.68203	-0.180454	-3.86338	-0.009958	-1.68192	-0.875602
	-1.6787	-0.17925	-1.68097	-0.080874	-1.68095	-0.069046	-1.67997	0.065162				-1.6787	-0.17925	-3.86172	-0.009871	-1.67859	-0.875506
	-1.67537	-0.178344	-1.67764	-0.081279	-1.67762	-0.069512	-1.67664	0.064251				-1.67537	-0.178344	-3.86006	-0.010427	-1.67526	-0.875144
	-1.67204	-0.177867	-1.67431	-0.081359	-1.6743	-0.070037	-1.67331	0.063739				-1.67204	-0.177867	-3.85839	-0.010777	-1.67193	-0.874733
	-1.66871	-0.178739	-1.67099	-0.080547	-1.67097	-0.06844	-1.66998	0.06386				-1.66871	-0.178739	-3.85673	-0.011628	-1.6686	-0.874986
	-1.66538	-0.178589	-1.66766	-0.079743	-1.66764	-0.06736	-1.66665	0.065213				-1.66538	-0.178589	-3.85507	-0.012733	-1.66527	-0.873961
	-1.66205	-0.177118	-1.66433	-0.077398	-1.66431	-0.069035	-1.66332	0.065355				-1.66205	-0.177118	-3.8534	-0.013789	-1.66194	-0.873219
	-1.65872	-0.175861	-1.661	-0.076541	-1.66098	-0.068247	-1.65999	0.065953				-1.65872	-0.175861	-3.85174	-0.013501	-1.65861	-0.873113
	-1.65539	-0.175271	-1.65767	-0.077692	-1.65766	-0.068008	-1.65666	0.066071				-1.65539	-0.175271	-3.85007	-0.012991	-1.65528	-0.872851
	-1.65206	-0.174749	-1.65434	-0.077116	-1.65433	-0.066294	-1.65334	0.066441				-1.65206	-0.174749	-3.84841	-0.012762	-1.65195	-0.872118
	-1.64873	-0.174314	-1.65102	-0.075803	-1.651	-0.066288	-1.65001	0.066672				-1.64873	-0.174314	-3.84675	-0.012932	-1.64862	-0.871017
	-1.6454	-0.173648	-1.64769	-0.075893	-1.64767	-0.067575	-1.64668	0.066689				-1.6454	-0.173648	-3.84508	-0.012993	-1.64529	-0.870776
	-1.64207	-0.174064	-1.64436	-0.074382	-1.64434	-0.068224	-1.64335	0.065499				-1.64207	-0.174064	-3.84342	-0.013196	-1.64196	-0.87218
	-1.63874	-0.174331	-1.64103	-0.073602	-1.64101	-0.068631	-1.64002	0.065476				-1.63874	-0.174331	-3.84176	-0.01199	-1.63863	-0.872433
	-1.63541	-0.17434	-1.6377	-0.073603	-1.63768	-0.068272	-1.63669	0.065545				-1.63541	-0.17434	-3.84009	-0.011173	-1.6353	-0.873139
	-1.63208	-0.174039	-1.63437	-0.074471	-1.63436	-0.068432	-1.63336	0.066785				-1.63208	-0.174039	-3.83843	-0.011235	-1.63197	-0.872948
	-1.62875	-0.172555	-1.63105	-0.075366	-1.63103	-0.068096	-1.63003	0.066552				-1.62875	-0.172555	-3.83676	-0.011787	-1.62864	-0.872145
	-1.62542	-0.170631	-1.62772	-0.076603	-1.6277	-0.069241	-1.6267	0.066805				-1.62542	-0.170631	-3.8351	-0.01181	-1.62531	-0.872375
	-1.62209	-0.169772	-1.62439	-0.077632	-1.62437	-0.068766	-1.62337	0.06781				-1.62209	-0.169772	-3.83344	-0.010822	-1.62198	-0.872175
	-1.61876	-0.168592	-1.62106	-0.077114	-1.62104	-0.069481	-1.62004	0.068186				-1.61876	-0.168592	-3.83177	-0.010708	-1.61865	-0.872232
	-1.61543	-0.168516	-1.61773	-0.076053	-1.61771	-0.07	-1.61671	0.068032				-1.61543	-0.168516	-3.83011	-0.010026	-1.61532	-0.872445
	-1.6121	-0.169299	-1.6144	-0.076088	-1.61438	-0.069571	-1.61339	0.068811				-1.6121	-0.169299	-3.82844	-0.010041	-1.61199	-0.873464
	-1.60877	-0.170008	-1.61108	-0.073764	-1.61106	-0.069381	-1.61006	0.068315				-1.60877	-0.170008	-3.82678	-0.01035	-1.60866	-0.873854
	-1.60544	-0.170606	-1.60775	-0.073704	-1.60773	-0.067727	-1.60673	0.06793				-1.60544	-0.170606	-3.82512	-0.009469	-1.60533	-0.873826
	-1.60211	-0.171873	-1.60442	-0.072733	-1.6044	-0.065774	-1.6034	0.067667				-1.60211	-0.171873	-3.82345	-0.010239	-1.602	-0.87321
	-1.59878	-0.173566	-1.60109	-0.072848	-1.60107	-0.066072	-1.60007	0.067761				-1.59878	-0.173566	-3.82179	-0.009863	-1.59867	-0.873066
	-1.59545	-0.174672	-1.59776	-0.072382	-1.59774	-0.06679	-1.59674	0.068127				-1.59545	-0.174672	-3.82013	-0.009135	-1.59533	-0.873221
	-1.59212	-0.175052	-1.59443	-0.071658	-1.59441	-0.066373	-1.59341	0.068539				-1.59212	-0.175052	-3.81846	-0.008612	-1.592	-0.873412
	-1.58879	-0.174835	-1.5911	-0.072653	-1.59109	-0.066375	-1.59008	0.070593				-1.58879	-0.174835	-3.8168	-0.008594	-1.58868	-0.873451
	-1.58546	-0.174403	-1.58778	-0.071869	-1.58776	-0.067865	-1.58675	0.070665				-1.58546	-0.174403	-3.81514	-0.00816	-1.58534	-0.87379
	-1.58213	-0.174353	-1.58445	-0.071334	-1.58443	-0.067539	-1.58342	0.070806				-1.58213	-0.174353	-3.81347	-0.007209	-1.58201	-0.875811
	-1.5788	-0.175618	-1.58112	-0.073461	-1.5811	-0.066497	-1.58009	0.071097				-1.5788	-0.175618	-3.81181	-0.007122	-1.57868	-0.877654
	-1.57547	-0.176266	-1.57779	-0.074924	-1.57777	-0.067866	-1.57676	0.070844				-1.57547	-0.176266	-3.81014	-0.0075	-1.57535	-0.877936
	-1.57214	-0.176113	-1.57446	-0.074587	-1.57444	-0.067644	-1.57343	0.071233				-1.57214	-0.176113	-3.80848	-0.007277	-1.57202	-0.878197
	-1.56881	-0.176711	-1.57113	-0.076493	-1.57112	-0.067895	-1.57011	0.07146				-1.56881	-0.176711	-3.80682	-0.006982	-1.56869	-0.878931
	-1.56548	-0.178022	-1.5678	-0.077292	-1.56779	-0.0656	-1.56678	0.071722				-1.56548	-0.178022	-3.80515	-0.005963	-1.56536	-0.879356
	-1.56215	-0.178756	-1.56448	-0.077749	-1.56446	-0.064337	-1.56345	0.071532				-1.56215	-0.178756	-3.80349	-0.006192	-1.56203	-0.879202
	-1.55882	-0.179231	-1.56115	-0.07812	-1.56113	-0.063904	-1.56012	0.070638				-1.55882	-0.179231	-3.80183	-0.00584	-1.5587	-0.877707
	-1.55549	-0.179357	-1.55782	-0.078524	-1.5578	-0.063781	-1.55679	0.071489				-1.55549	-0.179357	-3.80016	-0.006538	-1.55537	-0.877601
	-1.55215	-0.17818	-1.55449	-0.077372	-1.55447	-0.065272	-1.55346	0.072622				-1.55215	-0.17818	-3.7985	-0.006111	-1.55204	-0.878613
	-1.54882	-0.176797	-1.55116	-0.077269	-1.55114	-0.065193	-1.55013	0.072117				-1.54882	-0.176797	-3.79683	-0.006338	-1.54871	-0.879339
	-1.5455	-0.176553	-1.54784	-0.076444	-1.54782	-0.065505	-1.5468	0.071506				-1.5455	-0.176553	-3.79517	-0.005898	-1.54538	-0.879913
	-1.54217	-0.177699	-1.54451	-0.076777	-1.54449	-0.066252	-1.54347	0.071456				-1.54217	-0.177699	-3.79351	-0.006207	-1.54205	-0.879153
	-1.53883	-0.177778	-1.54118	-0.075985	-1.54116	-0.066329	-1.54014	0.071641				-1.53883	-0.177778	-3.79184	-0.00652	-1.53872	-0.879073
	-1.5355	-0.177559	-1.53785	-0.076267	-1.53783	-0.066261	-1.53681	0.071849				-1.5355	-0.177559	-3.79018	-0.006984	-1.53539	-0.879191
	-1.53218	-0.177771	-1.53452	-0.076376	-1.5345	-0.065832	-1.53348	0.07083				-1.53218	-0.177771	-3.78851	-0.007344	-1.53206	-0.878946
	-1.52884	-0.177479	-1.53119	-0.076397	-1.53117	-0.066647	-1.53015	0.069646				-1.52884	-0.177479	-3.78685	-0.007575	-1.52873	-0.879297
	-1.52551	-0.17697	-1.52786	-0.077957	-1.52785	-0.065826	-1.52683	0.069673				-1.52551	-0.17697	-3.78519	-0.008158	-1.5254	-0.880376
	-1.52218	-0.176061	-1.52454	-0.077519	-1.52452	-0.067235	-1.5235	0.070205				-1.52218	-0.176061	-3.78352	-0.008898	-1.52207	-0.880344
	-1.51885	-0.175448	-1.52121	-0.078056	-1.52119	-0.068748	-1.52017	0.069556				-1.51885	-0.175448	-3.78186	-0.008282	-1.51874	-0.880899
	-1.51552	-0.175607	-1.51788	-0.077595	-1.51786	-0.068512	-1.51684	0.06866				-1.51552	-0.175607	-3.7802	-0.008537	-1.51541	-0.881523
	-1.51219	-0.174744	-1.51455	-0.077873	-1.51453	-0.06915	-1.51351	0.068033				-1.51219	-0.174744	-3.77853	-0.008972	-1.51208	-0.881151
	-1.50886	-0.173879	-1.51122	-0.078217	-1.5112	-0.068528	-1.51018	0.068015				-1.50886	-0.173879	-3.77687	-0.008937	-1.50875	-0.881052
	-1.50553	-0.17409	-1.50789	-0.077256	-1.50788	-0.06773	-1.50685	0.066361				-1.50553	-0.17409	-3.77521	-0.008508	-1.50542	-0.88015
	-1.5022	-0.174103	-1.50456	-0.077911	-1.50455	-0.067665	-1.50352	0.065429				-1.5022	-0.174103	-3.77354	-0.007924	-1.50209	-0.87935
	-1.49887	-0.174516	-1.50124	-0.079441	-1.50122	-0.068523	-1.50019	0.065002				-1.49887	-0.174516	-3.77188	-0.007251	-1.49876	-0.879137
	-1.49554	-0.174945	-1.49791	-0.079696	-1.49789	-0.068672	-1.49686	0.064844				-1.49554	-0.174945	-3.77021	-0.00616	-1.49543	-0.87951
	-1.49221	-0.174386	-1.49458	-0.079193	-1.49456	-0.066712	-1.49353	0.064286				-1.49221	-0.174386	-3.76855	-0.005714	-1.4921	-0.879861
	-1.48888	-0.173683	-1.49125	-0.07966	-1.49123	-0.065939	-1.49021	0.064117				-1.48888	-0.173683	-3.76689	-0.004939	-1.48877	-0.880523
	-1.48555	-0.17363	-1.48792	-0.078735	-1.48791	-0.066382	-1.48688	0.065177				-1.48555	-0.17363	-3.76522	-0.004704	-1.48544	-0.880118
	-1.48222	-0.173804	-1.4846	-0.0772	-1.48458	-0.069601	-1.48355	0.064194				-1.48222	-0.173804	-3.76356	-0.004679	-1.48211	-0.880763
	-1.47889	-0.173431	-1.48127	-0.076392	-1.48125	-0.070575	-1.48022	0.064728				-1.47889	-0.173431	-3.76189	-0.004769	-1.47878	-0.882767
	-1.47556	-0.172537	-1.47794	-0.077401	-1.47792	-0.069955	-1.47689	0.066842				-1.47556	-0.172537	-3.76023	-0.005099	-1.47545	-0.884796
	-1.47223	-0.172112	-1.47461	-0.077783	-1.47459	-0.070874	-1.47356	0.066544				-1.47223	-0.172112	-3.75857	-0.005838	-1.47212	-0.885109
	-1.4689	-0.173374	-1.47128	-0.079531	-1.47126	-0.069769	-1.47023	0.064833				-1.4689	-0.173374	-3.7569	-0.006056	-1.46879	-0.884554
	-1.46557	-0.174314	-1.46795	-0.078921	-1.46793	-0.068918	-1.4669	0.0654				-1.46557	-0.174314	-3.75524	-0.00697	-1.46546	-0.885823
	-1.46224	-0.175288	-1.46462	-0.081191	-1.46461	-0.069119	-1.46357	0.064404				-1.46224	-0.175288	-3.75358	-0.006563	-1.46212	-0.886553
	-1.45891	-0.175828	-1.4613	-0.081493	-1.46128	-0.069038	-1.46024	0.063248				-1.45891	-0.175828	-3.75191	-0.006404	-1.4588	-0.887957
	-1.45558	-0.176134	-1.45797	-0.082131	-1.45795	-0.069488	-1.45691	0.06153				-1.45558	-0.176134	-3.75025	-0.007449	-1.45547	-0.889327
	-1.45225	-0.177291	-1.45464	-0.081663	-1.45462	-0.069817	-1.45358	0.060708				-1.45225	-0.177291	-3.74858	-0.006987	-1.45213	-0.889918
	-1.44892	-0.17846	-1.45131	-0.082473	-1.45129	-0.070555	-1.45026	0.062078				-1.44892	-0.17846	-3.74692	-0.006801	-1.4488	-0.889859
	-1.44559	-0.179025	-1.44798	-0.081629	-1.44796	-0.070557	-1.44693	0.063277				-1.44559	-0.179025	-3.74526	-0.007269	-1.44547	-0.890134
	-1.44226	-0.178867	-1.44465	-0.082081	-1.44463	-0.070953	-1.4436	0.062786				-1.44226	-0.178867	-3.74359	-0.007028	-1.44214	-0.889655
	-1.43893	-0.178411	-1.44132	-0.082056	-1.44131	-0.0704	-1.44027	0.06113				-1.43893	-0.178411	-3.74193	-0.008483	-1.43881	-0.889441
	-1.4356	-0.177891	-1.438	-0.082213	-1.43798	-0.07055	-1.43694	0.062421				-1.4356	-0.177891	-3.74027	-0.007952	-1.43548	-0.889631
	-1.43227	-0.176685	-1.43467	-0.081755	-1.43465	-0.071603	-1.43361	0.062708				-1.43227	-0.176685	-3.7386	-0.008368	-1.43215	-0.889933
	-1.42894	-0.176537	-1.43134	-0.082462	-1.43132	-0.07118	-1.43028	0.062847				-1.42894	-0.176537	-3.73694	-0.009166	-1.42882	-0.890326
	-1.42561	-0.177701	-1.42801	-0.081884	-1.42799	-0.071762	-1.42695	0.063084				-1.42561	-0.177701	-3.73528	-0.008982	-1.42549	-0.890162
	-1.42228	-0.177519	-1.42468	-0.082339	-1.42466	-0.070676	-1.42362	0.064333				-1.42228	-0.177519	-3.73361	-0.009361	-1.42216	-0.891237
	-1.41895	-0.176796	-1.42135	-0.082678	-1.42134	-0.069764	-1.42029	0.064754				-1.41895	-0.176796	-3.73195	-0.00914	-1.41883	-0.891585
	-1.41562	-0.175825	-1.41803	-0.081972	-1.41801	-0.06954	-1.41696	0.064075				-1.41562	-0.175825	-3.73028	-0.009431	-1.4155	-0.891856
	-1.41229	-0.174669	-1.4147	-0.080697	-1.41468	-0.070046	-1.41363	0.064246				-1.41229	-0.174669	-3.72862	-0.009382	-1.41217	-0.891484
	-1.40896	-0.174556	-1.41137	-0.080331	-1.41135	-0.071514	-1.4103	0.064206				-1.40896	-0.174556	-3.72696	-0.0091	-1.40884	-0.89204
	-1.40563	-0.175458	-1.40804	-0.080025	-1.40802	-0.072795	-1.40698	0.064166				-1.40563	-0.175458	-3.72529	-0.009378	-1.40551	-0.892289
	-1.4023	-0.175696	-1.40471	-0.080066	-1.40469	-0.073384	-1.40365	0.062761				-1.4023	-0.175696	-3.72363	-0.009626	-1.40218	-0.893053
	-1.39897	-0.174958	-1.40138	-0.080176	-1.40136	-0.072492	-1.40032	0.06174				-1.39897	-0.174958	-3.72196	-0.010335	-1.39885	-0.892644
	-1.39564	-0.174918	-1.39806	-0.080305	-1.39804	-0.071718	-1.39699	0.061079				-1.39564	-0.174918	-3.7203	-0.009666	-1.39552	-0.892005
	-1.39231	-0.17436	-1.39473	-0.079983	-1.39471	-0.072343	-1.39366	0.060295				-1.39231	-0.17436	-3.71864	-0.009661	-1.39219	-0.891892
	-1.38898	-0.172945	-1.3914	-0.07905	-1.39138	-0.071748	-1.39033	0.059256				-1.38898	-0.172945	-3.71697	-0.009052	-1.38886	-0.89236
	-1.38565	-0.171797	-1.38807	-0.078471	-1.38805	-0.073077	-1.387	0.060331				-1.38565	-0.171797	-3.71531	-0.00949	-1.38553	-0.892072
	-1.38232	-0.172305	-1.38474	-0.079711	-1.38472	-0.073703	-1.38367	0.058988				-1.38232	-0.172305	-3.71365	-0.008876	-1.3822	-0.890643
	-1.37899	-0.172256	-1.38141	-0.07824	-1.38139	-0.073804	-1.38034	0.059965				-1.37899	-0.172256	-3.71198	-0.009085	-1.37887	-0.889949
	-1.37566	-0.172007	-1.37809	-0.076878	-1.37807	-0.072801	-1.37701	0.061201				-1.37566	-0.172007	-3.71032	-0.009914	-1.37554	-0.888961
	-1.37233	-0.172154	-1.37476	-0.076733	-1.37474	-0.072574	-1.37368	0.06218				-1.37233	-0.172154	-3.70865	-0.008911	-1.37221	-0.888204
	-1.369	-0.172244	-1.37143	-0.076002	-1.37141	-0.071995	-1.37035	0.062991				-1.369	-0.172244	-3.70699	-0.008542	-1.36888	-0.887615
	-1.36567	-0.172294	-1.3681	-0.075451	-1.36808	-0.071786	-1.36702	0.062133				-1.36567	-0.172294	-3.70533	-0.008449	-1.36555	-0.886316
	-1.36234	-0.17238	-1.36477	-0.07657	-1.36475	-0.070263	-1.3637	0.060351				-1.36234	-0.17238	-3.70366	-0.007773	-1.36222	-0.885924
	-1.35901	-0.172664	-1.36144	-0.076366	-1.36142	-0.070062	-1.36037	0.060918				-1.35901	-0.172664	-3.702	-0.006806	-1.35889	-0.886301
	-1.35568	-0.172348	-1.35811	-0.077386	-1.3581	-0.070135	-1.35704	0.062729				-1.35568	-0.172348	-3.70034	-0.006752	-1.35556	-0.886628
	-1.35235	-0.171954	-1.35479	-0.076649	-1.35477	-0.068967	-1.35371	0.063525				-1.35235	-0.171954	-3.69867	-0.006877	-1.35223	-0.886458
	-1.34902	-0.172871	-1.35146	-0.076741	-1.35144	-0.067827	-1.35038	0.064351				-1.34902	-0.172871	-3.69701	-0.006336	-1.3489	-0.886465
	-1.34569	-0.173482	-1.34813	-0.076089	-1.34811	-0.067841	-1.34705	0.06454				-1.34569	-0.173482	-3.69535	-0.00562	-1.34557	-0.887114
	-1.34236	-0.173092	-1.3448	-0.076543	-1.34478	-0.068216	-1.34372	0.064618				-1.34236	-0.173092	-3.69368	-0.005052	-1.34224	-0.887324
	-1.33902	-0.173676	-1.34147	-0.076925	-1.34145	-0.069181	-1.34039	0.062865				-1.33902	-0.173676	-3.69202	-0.005083	-1.33891	-0.88747
	-1.3357	-0.174893	-1.33814	-0.075565	-1.33813	-0.068894	-1.33706	0.06273				-1.3357	-0.174893	-3.69035	-0.005335	-1.33558	-0.888344
	-1.33237	-0.176067	-1.33482	-0.074514	-1.3348	-0.067815	-1.33373	0.062529				-1.33237	-0.176067	-3.68869	-0.004762	-1.33225	-0.887075
	-1.32903	-0.176486	-1.33149	-0.07472	-1.33147	-0.067738	-1.3304	0.06266				-1.32903	-0.176486	-3.68703	-0.005467	-1.32892	-0.885308
	-1.3257	-0.177442	-1.32816	-0.075289	-1.32814	-0.067268	-1.32708	0.064035				-1.3257	-0.177442	-3.68536	-0.006	-1.32559	-0.884788
	-1.32237	-0.177802	-1.32483	-0.075448	-1.32481	-0.066836	-1.32375	0.065267				-1.32237	-0.177802	-3.6837	-0.006411	-1.32225	-0.884183
	-1.31905	-0.177597	-1.3215	-0.075959	-1.32148	-0.06679	-1.32042	0.064242				-1.31905	-0.177597	-3.68203	-0.00849	-1.31892	-0.884479
	-1.31571	-0.178473	-1.31817	-0.077278	-1.31815	-0.066206	-1.31709	0.065659				-1.31571	-0.178473	-3.68037	-0.008733	-1.3156	-0.886034
	-1.31238	-0.177915	-1.31485	-0.078215	-1.31483	-0.066331	-1.31376	0.065888				-1.31238	-0.177915	-3.67871	-0.009574	-1.31226	-0.886273
	-1.30905	-0.177811	-1.31152	-0.078802	-1.3115	-0.066387	-1.31043	0.065677				-1.30905	-0.177811	-3.67704	-0.009044	-1.30893	-0.886777
	-1.30572	-0.179014	-1.30819	-0.077913	-1.30817	-0.066618	-1.3071	0.065816				-1.30572	-0.179014	-3.67538	-0.008018	-1.3056	-0.886813
	-1.30239	-0.179439	-1.30486	-0.077728	-1.30484	-0.064908	-1.30377	0.064536				-1.30239	-0.179439	-3.67372	-0.008627	-1.30227	-0.887591
	-1.29906	-0.178928	-1.30153	-0.07542	-1.30151	-0.064362	-1.30044	0.064832				-1.29906	-0.178928	-3.67205	-0.007084	-1.29894	-0.888729
	-1.29573	-0.178858	-1.2982	-0.074414	-1.29818	-0.064507	-1.29711	0.064143				-1.29573	-0.178858	-3.67039	-0.007473	-1.29561	-0.889039
	-1.2924	-0.178948	-1.29487	-0.074496	-1.29486	-0.065067	-1.29378	0.063861				-1.2924	-0.178948	-3.66872	-0.007969	-1.29228	-0.889461
	-1.28907	-0.178755	-1.29155	-0.075086	-1.29153	-0.064019	-1.29045	0.062384				-1.28907	-0.178755	-3.66706	-0.007739	-1.28895	-0.888961
	-1.28574	-0.178828	-1.28822	-0.075268	-1.2882	-0.06301	-1.28713	0.061705				-1.28574	-0.178828	-3.6654	-0.007592	-1.28562	-0.889275
	-1.28241	-0.178367	-1.28489	-0.075473	-1.28487	-0.062747	-1.2838	0.061519				-1.28241	-0.178367	-3.66373	-0.008088	-1.28229	-0.891293
	-1.27908	-0.177979	-1.28156	-0.074495	-1.28154	-0.063683	-1.28047	0.062126				-1.27908	-0.177979	-3.66207	-0.006935	-1.27896	-0.891655
	-1.27575	-0.177719	-1.27823	-0.073638	-1.27821	-0.063026	-1.27714	0.061305				-1.27575	-0.177719	-3.66041	-0.006795	-1.27563	-0.890682
	-1.27242	-0.177839	-1.2749	-0.073486	-1.27489	-0.062884	-1.27381	0.060557				-1.27242	-0.177839	-3.65874	-0.00556	-1.2723	-0.89021
	-1.26909	-0.178647	-1.27158	-0.074835	-1.27156	-0.063124	-1.27048	0.058756				-1.26909	-0.178647	-3.65708	-0.005707	-1.26897	-0.89035
	-1.26576	-0.179343	-1.26825	-0.074262	-1.26823	-0.063739	-1.26715	0.058992				-1.26576	-0.179343	-3.65542	-0.00505	-1.26564	-0.890273
	-1.26243	-0.179432	-1.26492	-0.074389	-1.2649	-0.062886	-1.26382	0.059762				-1.26243	-0.179432	-3.65375	-0.005559	-1.26231	-0.890254
	-1.2591	-0.179869	-1.26159	-0.073332	-1.26157	-0.06241	-1.26049	0.059411				-1.2591	-0.179869	-3.65209	-0.006558	-1.25898	-0.891106
	-1.25577	-0.18042	-1.25826	-0.072572	-1.25824	-0.061652	-1.25716	0.060699				-1.25577	-0.18042	-3.65042	-0.005993	-1.25565	-0.89135
	-1.25244	-0.179803	-1.25493	-0.073697	-1.25491	-0.062101	-1.25383	0.061438				-1.25244	-0.179803	-3.64876	-0.005461	-1.25232	-0.890502
	-1.24911	-0.179429	-1.25161	-0.074511	-1.25159	-0.062739	-1.2505	0.062003				-1.24911	-0.179429	-3.6471	-0.005104	-1.24899	-0.89097
	-1.24578	-0.180221	-1.24828	-0.074602	-1.24826	-0.063209	-1.24717	0.060837				-1.24578	-0.180221	-3.64543	-0.00395	-1.24566	-0.892595
	-1.24245	-0.180405	-1.24495	-0.07477	-1.24493	-0.063439	-1.24385	0.0587				-1.24245	-0.180405	-3.64377	-0.004202	-1.24233	-0.893428
	-1.23912	-0.180309	-1.24162	-0.074968	-1.2416	-0.06249	-1.24052	0.056423				-1.23912	-0.180309	-3.64211	-0.004202	-1.239	-0.8946
	-1.23579	-0.179549	-1.23829	-0.073526	-1.23827	-0.061513	-1.23719	0.056255				-1.23579	-0.179549	-3.64044	-0.003443	-1.23567	-0.894843
	-1.23246	-0.177981	-1.23496	-0.072337	-1.23494	-0.062007	-1.23386	0.056139				-1.23246	-0.177981	-3.63878	-0.003056	-1.23234	-0.894624
	-1.22913	-0.178613	-1.23164	-0.071463	-1.23162	-0.061977	-1.23053	0.055846				-1.22913	-0.178613	-3.63711	-0.002444	-1.22901	-0.895267
	-1.2258	-0.180072	-1.22831	-0.071669	-1.22829	-0.061429	-1.2272	0.054942				-1.2258	-0.180072	-3.63545	-0.001804	-1.22568	-0.894628
	-1.22247	-0.180568	-1.22498	-0.072548	-1.22496	-0.060463	-1.22387	0.055005				-1.22247	-0.180568	-3.63379	-0.002926	-1.22235	-0.894601
	-1.21914	-0.181114	-1.22165	-0.072202	-1.22163	-0.059958	-1.22054	0.057272				-1.21914	-0.181114	-3.63212	-0.003188	-1.21902	-0.894412
	-1.21581	-0.181416	-1.21832	-0.072595	-1.2183	-0.05975	-1.21721	0.056743				-1.21581	-0.181416	-3.63046	-0.002788	-1.21569	-0.893745
	-1.21248	-0.181732	-1.21499	-0.072646	-1.21497	-0.059588	-1.21388	0.057802				-1.21248	-0.181732	-3.6288	-0.002927	-1.21236	-0.893541
	-1.20915	-0.181407	-1.21166	-0.072885	-1.21165	-0.059496	-1.21055	0.057604				-1.20915	-0.181407	-3.62713	-0.00206	-1.20903	-0.893835
	-1.20582	-0.180854	-1.20834	-0.072639	-1.20832	-0.060988	-1.20722	0.057952				-1.20582	-0.180854	-3.62547	-0.002185	-1.2057	-0.895617
	-1.20249	-0.179815	-1.20501	-0.073341	-1.20499	-0.062098	-1.20389	0.05809				-1.20249	-0.179815	-3.6238	-0.00143	-1.20237	-0.89691
	-1.19916	-0.178169	-1.20168	-0.07253	-1.20166	-0.061577	-1.20057	0.058151				-1.19916	-0.178169	-3.62214	-0.001649	-1.19904	-0.897017
	-1.19583	-0.177056	-1.19835	-0.073031	-1.19833	-0.061081	-1.19724	0.0584				-1.19583	-0.177056	-3.62048	-0.001612	-1.19571	-0.897352
	-1.1925	-0.177136	-1.19502	-0.072781	-1.195	-0.061783	-1.19391	0.059025				-1.1925	-0.177136	-3.61881	-0.002148	-1.19237	-0.898836
	-1.18917	-0.178219	-1.19169	-0.072805	-1.19167	-0.061992	-1.19058	0.059285				-1.18917	-0.178219	-3.61715	-0.002048	-1.18904	-0.899493
	-1.18584	-0.178535	-1.18836	-0.071564	-1.18835	-0.062787	-1.18725	0.060199				-1.18584	-0.178535	-3.61549	-0.001723	-1.18572	-0.899083
	-1.18251	-0.178163	-1.18504	-0.071439	-1.18502	-0.062043	-1.18392	0.059351				-1.18251	-0.178163	-3.61382	-0.002423	-1.18238	-0.898867
	-1.17918	-0.178448	-1.18171	-0.070518	-1.18169	-0.062323	-1.18059	0.059283				-1.17918	-0.178448	-3.61216	-0.003333	-1.17905	-0.898407
	-1.17585	-0.178395	-1.17838	-0.071391	-1.17836	-0.062172	-1.17726	0.05846				-1.17585	-0.178395	-3.61049	-0.004378	-1.17572	-0.897726
	-1.17252	-0.178071	-1.17505	-0.071776	-1.17503	-0.063062	-1.17393	0.056932				-1.17252	-0.178071	-3.60883	-0.004687	-1.17239	-0.897087
	-1.16919	-0.178836	-1.17172	-0.071494	-1.1717	-0.062781	-1.1706	0.057166				-1.16919	-0.178836	-3.60717	-0.004765	-1.16906	-0.896991
	-1.16586	-0.179029	-1.1684	-0.071452	-1.16837	-0.062828	-1.16727	0.057275				-1.16586	-0.179029	-3.6055	-0.005306	-1.16573	-0.896659
	-1.16253	-0.178875	-1.16507	-0.071002	-1.16505	-0.061614	-1.16395	0.057929				-1.16253	-0.178875	-3.60384	-0.004531	-1.1624	-0.895997
	-1.1592	-0.178138	-1.16174	-0.069738	-1.16172	-0.060789	-1.16061	0.059338				-1.1592	-0.178138	-3.60217	-0.004464	-1.15907	-0.895685
	-1.15587	-0.177057	-1.15841	-0.069219	-1.15839	-0.060686	-1.15729	0.060124				-1.15587	-0.177057	-3.60051	-0.004745	-1.15574	-0.895682
	-1.15254	-0.17789	-1.15508	-0.070077	-1.15506	-0.060981	-1.15396	0.06209				-1.15254	-0.17789	-3.59885	-0.003082	-1.15241	-0.89535
	-1.14921	-0.179228	-1.15175	-0.069393	-1.15173	-0.060935	-1.15063	0.062302				-1.14921	-0.179228	-3.59718	-0.003665	-1.14908	-0.894704
	-1.14588	-0.179271	-1.14843	-0.068471	-1.1484	-0.060382	-1.1473	0.062211				-1.14588	-0.179271	-3.59552	-0.00295	-1.14575	-0.894036
	-1.14255	-0.179195	-1.1451	-0.067097	-1.14508	-0.060566	-1.14397	0.063825				-1.14255	-0.179195	-3.59386	-0.003096	-1.14242	-0.894257
	-1.13922	-0.179338	-1.14177	-0.067334	-1.14175	-0.061375	-1.14064	0.06387				-1.13922	-0.179338	-3.59219	-0.004217	-1.13909	-0.894681
	-1.13589	-0.179292	-1.13844	-0.06746	-1.13842	-0.062332	-1.13731	0.062954				-1.13589	-0.179292	-3.59053	-0.004186	-1.13576	-0.894942
	-1.13255	-0.179782	-1.13511	-0.068257	-1.13509	-0.062942	-1.13398	0.064225				-1.13255	-0.179782	-3.58887	-0.004053	-1.13243	-0.895179
	-1.12922	-0.180399	-1.13178	-0.069601	-1.13176	-0.062862	-1.13065	0.064818				-1.12922	-0.180399	-3.5872	-0.004897	-1.1291	-0.895286
	-1.1259	-0.181348	-1.12845	-0.069786	-1.12843	-0.062441	-1.12732	0.063739				-1.1259	-0.181348	-3.58554	-0.004947	-1.12577	-0.895076
	-1.12257	-0.183024	-1.12512	-0.069557	-1.12511	-0.061657	-1.12399	0.064686				-1.12257	-0.183024	-3.58387	-0.005236	-1.12244	-0.894278
	-1.11923	-0.184284	-1.1218	-0.069538	-1.12178	-0.06137	-1.12067	0.064665				-1.11923	-0.184284	-3.58221	-0.005408	-1.11911	-0.893434
	-1.1159	-0.185248	-1.11847	-0.07054	-1.11845	-0.06163	-1.11734	0.064334				-1.1159	-0.185248	-3.58055	-0.005262	-1.11578	-0.893332
	-1.11258	-0.185786	-1.11514	-0.071073	-1.11512	-0.062057	-1.11401	0.0634				-1.11258	-0.185786	-3.57888	-0.006108	-1.11245	-0.893762
	-1.10924	-0.186541	-1.11181	-0.070801	-1.11179	-0.062914	-1.11068	0.063883				-1.10924	-0.186541	-3.57722	-0.005909	-1.10912	-0.893957
	-1.10591	-0.187083	-1.10848	-0.069905	-1.10846	-0.062081	-1.10735	0.064131				-1.10591	-0.187083	-3.57556	-0.00644	-1.10579	-0.893885
	-1.10258	-0.187187	-1.10516	-0.070445	-1.10513	-0.061552	-1.10402	0.064711				-1.10258	-0.187187	-3.57389	-0.006699	-1.10246	-0.894735
	-1.09925	-0.187815	-1.10183	-0.071076	-1.10181	-0.062692	-1.10069	0.063613				-1.09925	-0.187815	-3.57223	-0.007569	-1.09913	-0.895245
	-1.09592	-0.188188	-1.0985	-0.07249	-1.09848	-0.064038	-1.09736	0.061599				-1.09592	-0.188188	-3.57056	-0.007907	-1.0958	-0.895487
	-1.09259	-0.187623	-1.09517	-0.072742	-1.09515	-0.06482	-1.09403	0.062253				-1.09259	-0.187623	-3.5689	-0.00725	-1.09247	-0.896424
	-1.08926	-0.187224	-1.09184	-0.072358	-1.09182	-0.064711	-1.0907	0.061888				-1.08926	-0.187224	-3.56724	-0.00706	-1.08914	-0.897311
	-1.08593	-0.187211	-1.08851	-0.072757	-1.08849	-0.065434	-1.08737	0.060162				-1.08593	-0.187211	-3.56557	-0.007606	-1.08581	-0.897816
	-1.0826	-0.186638	-1.08519	-0.073216	-1.08516	-0.066063	-1.08404	0.059524				-1.0826	-0.186638	-3.56391	-0.007794	-1.08248	-0.898355
	-1.07927	-0.185019	-1.08186	-0.074149	-1.08184	-0.06741	-1.08072	0.059267				-1.07927	-0.185019	-3.56225	-0.009177	-1.07915	-0.899534
	-1.07594	-0.184042	-1.07853	-0.07355	-1.07851	-0.068338	-1.07739	0.059166				-1.07594	-0.184042	-3.56058	-0.008771	-1.07582	-0.900162
	-1.07261	-0.184529	-1.0752	-0.073496	-1.07518	-0.069092	-1.07406	0.059213				-1.07261	-0.184529	-3.55892	-0.009118	-1.07249	-0.899558
	-1.06928	-0.183929	-1.07187	-0.074342	-1.07185	-0.069289	-1.07073	0.058212				-1.06928	-0.183929	-3.55725	-0.009803	-1.06916	-0.899456
	-1.06595	-0.183758	-1.06854	-0.075702	-1.06852	-0.069635	-1.0674	0.057659				-1.06595	-0.183758	-3.55559	-0.010121	-1.06583	-0.900051
	-1.06262	-0.184026	-1.06521	-0.077166	-1.06519	-0.070447	-1.06407	0.057493				-1.06262	-0.184026	-3.55393	-0.011309	-1.0625	-0.900112
	-1.05929	-0.183808	-1.06188	-0.077304	-1.06187	-0.070748	-1.06074	0.056969				-1.05929	-0.183808	-3.55226	-0.01206	-1.05916	-0.899537
	-1.05596	-0.183466	-1.05856	-0.07653	-1.05854	-0.070133	-1.05741	0.058292				-1.05596	-0.183466	-3.5506	-0.011432	-1.05584	-0.898903
	-1.05263	-0.182858	-1.05523	-0.076562	-1.05521	-0.070255	-1.05408	0.057791				-1.05263	-0.182858	-3.54894	-0.011301	-1.05251	-0.898417
	-1.0493	-0.181991	-1.0519	-0.076475	-1.05188	-0.070352	-1.05075	0.057095				-1.0493	-0.181991	-3.54727	-0.011529	-1.04917	-0.898205
	-1.04597	-0.180289	-1.04857	-0.07537	-1.04855	-0.070451	-1.04742	0.05571				-1.04597	-0.180289	-3.54561	-0.010852	-1.04584	-0.898673
	-1.04264	-0.179031	-1.04524	-0.074798	-1.04522	-0.071666	-1.04409	0.055925				-1.04264	-0.179031	-3.54394	-0.011739	-1.04251	-0.899224
	-1.03931	-0.178045	-1.04191	-0.074514	-1.0419	-0.071953	-1.04076	0.053736				-1.03931	-0.178045	-3.54228	-0.011597	-1.03918	-0.899402
	-1.03598	-0.17762	-1.03859	-0.073716	-1.03857	-0.073035	-1.03744	0.05219				-1.03598	-0.17762	-3.54062	-0.011591	-1.03585	-0.899735
	-1.03265	-0.178196	-1.03526	-0.072725	-1.03524	-0.075036	-1.03411	0.052988				-1.03265	-0.178196	-3.53895	-0.011263	-1.03252	-0.900111
	-1.02932	-0.178425	-1.03193	-0.071611	-1.03191	-0.07558	-1.03078	0.054403				-1.02932	-0.178425	-3.53729	-0.011423	-1.02919	-0.899704
	-1.02599	-0.178563	-1.0286	-0.072254	-1.02858	-0.075128	-1.02745	0.05441				-1.02599	-0.178563	-3.53563	-0.011424	-1.02586	-0.89847
	-1.02266	-0.178284	-1.02527	-0.073223	-1.02525	-0.075593	-1.02412	0.054636				-1.02266	-0.178284	-3.53396	-0.011737	-1.02253	-0.897823
	-1.01933	-0.177842	-1.02195	-0.072672	-1.02192	-0.075678	-1.02079	0.053703				-1.01933	-0.177842	-3.5323	-0.01258	-1.0192	-0.897221
	-1.016	-0.176522	-1.01862	-0.072159	-1.0186	-0.075451	-1.01746	0.055179				-1.016	-0.176522	-3.53063	-0.011878	-1.01587	-0.89784
	-1.01267	-0.175282	-1.01529	-0.072553	-1.01527	-0.075105	-1.01413	0.055178				-1.01267	-0.175282	-3.52897	-0.012029	-1.01254	-0.898975
	-1.00934	-0.174802	-1.01196	-0.071427	-1.01194	-0.075233	-1.0108	0.055262				-1.00934	-0.174802	-3.52731	-0.010895	-1.00921	-0.898827
	-1.00601	-0.1749	-1.00863	-0.071027	-1.00861	-0.074678	-1.00747	0.057602				-1.00601	-0.1749	-3.52564	-0.01092	-1.00588	-0.89853
	-1.00268	-0.175289	-1.0053	-0.070462	-1.00528	-0.073523	-1.00414	0.05749				-1.00268	-0.175289	-3.52398	-0.010817	-1.00255	-0.898288
	-0.999349	-0.175477	-1.00197	-0.070772	-1.00195	-0.072498	-1.00081	0.057815				-0.999349	-0.175477	-3.52232	-0.010361	-0.999221	-0.898583
	-0.996019	-0.176292	-0.998645	-0.070464	-0.998625	-0.071126	-0.997485	0.057463				-0.996019	-0.176292	-3.52065	-0.010861	-0.995891	-0.898596
	-0.992689	-0.177422	-0.995317	-0.071009	-0.995296	-0.070218	-0.994156	0.057249				-0.992689	-0.177422	-3.51899	-0.009787	-0.99256	-0.89841
	-0.989358	-0.177587	-0.991989	-0.070935	-0.991968	-0.069221	-0.990827	0.057547				-0.989358	-0.177587	-3.51732	-0.009729	-0.98923	-0.897895
	-0.986029	-0.178139	-0.98866	-0.070477	-0.98864	-0.068347	-0.987497	0.058076				-0.986029	-0.178139	-3.51566	-0.009898	-0.9859	-0.896773
	-0.982698	-0.178287	-0.985332	-0.070398	-0.985312	-0.066911	-0.984169	0.057279				-0.982698	-0.178287	-3.514	-0.009268	-0.98257	-0.896283
	-0.979368	-0.179142	-0.982003	-0.069968	-0.981983	-0.06678	-0.980839	0.056364				-0.979368	-0.179142	-3.51233	-0.009227	-0.979239	-0.896069
	-0.976038	-0.178652	-0.978675	-0.070487	-0.978654	-0.065812	-0.97751	0.056207				-0.976038	-0.178652	-3.51067	-0.0095	-0.975909	-0.895787
	-0.972708	-0.177656	-0.975347	-0.071363	-0.975326	-0.066192	-0.974181	0.055906				-0.972708	-0.177656	-3.50901	-0.00969	-0.972579	-0.896182
	-0.969378	-0.177736	-0.972018	-0.071465	-0.971998	-0.066386	-0.970851	0.055546				-0.969378	-0.177736	-3.50734	-0.009296	-0.969249	-0.896445
	-0.966047	-0.17747	-0.96869	-0.072067	-0.968669	-0.065617	-0.967523	0.055115				-0.966047	-0.17747	-3.50568	-0.009078	-0.965919	-0.895692
	-0.962718	-0.177904	-0.965361	-0.073192	-0.965341	-0.065405	-0.964193	0.054494				-0.962718	-0.177904	-3.50401	-0.008442	-0.962588	-0.894857
	-0.959387	-0.178337	-0.962033	-0.073691	-0.962012	-0.064454	-0.960864	0.055467				-0.959387	-0.178337	-3.50235	-0.008782	-0.959258	-0.894682
	-0.956057	-0.178428	-0.958704	-0.072713	-0.958684	-0.064473	-0.957535	0.055634				-0.956057	-0.178428	-3.50069	-0.008738	-0.955928	-0.894679
	-0.952727	-0.178731	-0.955376	-0.072459	-0.955356	-0.063381	-0.954206	0.056372				-0.952727	-0.178731	-3.49902	-0.008205	-0.952598	-0.895017
	-0.949397	-0.17897	-0.952048	-0.072381	-0.952027	-0.061363	-0.950876	0.05638				-0.949397	-0.17897	-3.49736	-0.008879	-0.949267	-0.895502
	-0.946066	-0.178994	-0.948719	-0.07202	-0.948699	-0.060767	-0.947547	0.055296				-0.946066	-0.178994	-3.4957	-0.008933	-0.945937	-0.895826
	-0.942737	-0.177109	-0.945391	-0.071304	-0.94537	-0.06096	-0.944218	0.054744				-0.942737	-0.177109	-3.49403	-0.009096	-0.942607	-0.897369
	-0.939406	-0.174957	-0.942062	-0.069657	-0.942042	-0.061017	-0.940889	0.053216				-0.939406	-0.174957	-3.49237	-0.009765	-0.939277	-0.89952
	-0.936076	-0.17418	-0.938734	-0.068862	-0.938713	-0.061485	-0.93756	0.052384				-0.936076	-0.17418	-3.49071	-0.009759	-0.935946	-0.900392
	-0.932746	-0.174847	-0.935406	-0.06902	-0.935385	-0.061409	-0.93423	0.052109				-0.932746	-0.174847	-3.48904	-0.009952	-0.932616	-0.899389
	-0.929416	-0.176092	-0.932077	-0.067168	-0.932056	-0.061124	-0.930902	0.053089				-0.929416	-0.176092	-3.48738	-0.008761	-0.929286	-0.898745
	-0.926085	-0.177011	-0.928749	-0.06726	-0.928728	-0.060328	-0.927572	0.053447				-0.926085	-0.177011	-3.48571	-0.008639	-0.925956	-0.899247
	-0.922755	-0.177402	-0.92542	-0.06731	-0.9254	-0.060784	-0.924243	0.052308				-0.922755	-0.177402	-3.48405	-0.009081	-0.922626	-0.900025
	-0.919425	-0.176594	-0.922092	-0.066831	-0.922071	-0.061392	-0.920914	0.051963				-0.919425	-0.176594	-3.48239	-0.008816	-0.919295	-0.900933
	-0.916095	-0.176943	-0.918764	-0.066374	-0.918743	-0.061031	-0.917584	0.052612				-0.916095	-0.176943	-3.48072	-0.008552	-0.915965	-0.901578
	-0.912765	-0.177487	-0.915435	-0.0658	-0.915414	-0.061198	-0.914255	0.05301				-0.912765	-0.177487	-3.47906	-0.008251	-0.912635	-0.90256
	-0.909435	-0.176582	-0.912107	-0.066005	-0.912086	-0.061484	-0.910926	0.051943				-0.909435	-0.176582	-3.4774	-0.008449	-0.909305	-0.903181
	-0.906105	-0.175955	-0.908778	-0.066275	-0.908757	-0.062098	-0.907597	0.051633				-0.906105	-0.175955	-3.47573	-0.008424	-0.905974	-0.904498
	-0.902774	-0.175618	-0.90545	-0.066057	-0.905429	-0.062925	-0.904268	0.051681				-0.902774	-0.175618	-3.47407	-0.008778	-0.902644	-0.906409
	-0.899444	-0.175192	-0.902122	-0.065783	-0.902101	-0.063917	-0.900939	0.052226				-0.899444	-0.175192	-3.4724	-0.009107	-0.899313	-0.906757
	-0.896114	-0.174131	-0.898793	-0.066233	-0.898772	-0.063214	-0.897609	0.053881				-0.896114	-0.174131	-3.47074	-0.009018	-0.895983	-0.906896
	-0.892784	-0.174255	-0.895464	-0.065796	-0.895443	-0.062915	-0.89428	0.053703				-0.892784	-0.174255	-3.46908	-0.008074	-0.892653	-0.908024
	-0.889454	-0.175509	-0.892136	-0.066172	-0.892115	-0.062401	-0.890951	0.053594				-0.889454	-0.175509	-3.46741	-0.007867	-0.889323	-0.908258
	-0.886124	-0.176318	-0.888808	-0.066984	-0.888787	-0.06138	-0.887622	0.055077				-0.886124	-0.176318	-3.46575	-0.007322	-0.885993	-0.908028
	-0.882793	-0.177444	-0.885479	-0.065882	-0.885458	-0.06168	-0.884293	0.055353				-0.882793	-0.177444	-3.46408	-0.007574	-0.882662	-0.90879
	-0.879463	-0.178305	-0.882151	-0.064768	-0.88213	-0.061238	-0.880963	0.056513				-0.879463	-0.178305	-3.46242	-0.007689	-0.879332	-0.909405
	-0.876133	-0.178203	-0.878822	-0.064692	-0.878801	-0.060608	-0.877635	0.055671				-0.876133	-0.178203	-3.46076	-0.007571	-0.876002	-0.91031
	-0.872803	-0.178502	-0.875494	-0.064699	-0.875473	-0.060249	-0.874305	0.057722				-0.872803	-0.178502	-3.45909	-0.008056	-0.872672	-0.911243
	-0.869473	-0.178726	-0.872166	-0.065454	-0.872145	-0.060115	-0.870976	0.058957				-0.869473	-0.178726	-3.45743	-0.008673	-0.869341	-0.911207
	-0.866143	-0.1781	-0.868837	-0.066712	-0.868816	-0.059634	-0.867647	0.059846				-0.866143	-0.1781	-3.45577	-0.009602	-0.866011	-0.91086
	-0.862813	-0.177872	-0.865509	-0.068513	-0.865488	-0.059792	-0.864317	0.060114				-0.862813	-0.177872	-3.4541	-0.009857	-0.862681	-0.910291
	-0.859482	-0.178339	-0.86218	-0.070484	-0.862159	-0.060417	-0.860988	0.060451				-0.859482	-0.178339	-3.45244	-0.009237	-0.859351	-0.909331
	-0.856152	-0.179595	-0.858852	-0.071171	-0.858831	-0.060468	-0.857659	0.062387				-0.856152	-0.179595	-3.45077	-0.007973	-0.85602	-0.908482
	-0.852822	-0.180441	-0.855524	-0.071835	-0.855503	-0.059757	-0.85433	0.064178				-0.852822	-0.180441	-3.44911	-0.008004	-0.85269	-0.908649
	-0.849492	-0.17957	-0.852195	-0.072839	-0.852174	-0.05951	-0.851001	0.06508				-0.849492	-0.17957	-3.44745	-0.008406	-0.84936	-0.909469
	-0.846162	-0.178752	-0.848866	-0.074554	-0.848845	-0.059356	-0.847672	0.065561				-0.846162	-0.178752	-3.44578	-0.007388	-0.84603	-0.910364
	-0.842832	-0.179157	-0.845538	-0.075137	-0.845517	-0.058942	-0.844342	0.064546				-0.842832	-0.179157	-3.44412	-0.007894	-0.8427	-0.910506
	-0.839501	-0.179365	-0.84221	-0.07544	-0.842189	-0.058424	-0.841013	0.065497				-0.839501	-0.179365	-3.44246	-0.007803	-0.839369	-0.910392
	-0.836171	-0.180083	-0.838881	-0.076665	-0.838861	-0.057824	-0.837684	0.066097				-0.836171	-0.180083	-3.44079	-0.007847	-0.836039	-0.910057
	-0.832841	-0.180961	-0.835553	-0.076033	-0.835532	-0.057558	-0.834355	0.065348				-0.832841	-0.180961	-3.43913	-0.008489	-0.832709	-0.909539
	-0.829511	-0.181216	-0.832224	-0.076496	-0.832203	-0.057043	-0.831026	0.066774				-0.829511	-0.181216	-3.43746	-0.008398	-0.829379	-0.908967
	-0.826181	-0.181799	-0.828896	-0.077321	-0.828875	-0.056662	-0.827696	0.067275				-0.826181	-0.181799	-3.4358	-0.009124	-0.826048	-0.908101
	-0.822851	-0.181822	-0.825568	-0.078011	-0.825547	-0.05552	-0.824367	0.06759				-0.822851	-0.181822	-3.43414	-0.009164	-0.822718	-0.907206
	-0.81952	-0.182613	-0.822239	-0.077977	-0.822218	-0.054509	-0.821038	0.06768				-0.81952	-0.182613	-3.43247	-0.00888	-0.819388	-0.907217
	-0.81619	-0.183413	-0.818911	-0.077965	-0.81889	-0.053751	-0.817709	0.069012				-0.81619	-0.183413	-3.43081	-0.008197	-0.816058	-0.907436
	-0.81286	-0.184273	-0.815582	-0.077931	-0.815561	-0.053562	-0.81438	0.068579				-0.81286	-0.184273	-3.42915	-0.007992	-0.812727	-0.9075
	-0.80953	-0.185281	-0.812254	-0.077965	-0.812233	-0.053696	-0.81105	0.069344				-0.80953	-0.185281	-3.42748	-0.007769	-0.809397	-0.90824
	-0.8062	-0.184831	-0.808926	-0.077078	-0.808904	-0.053438	-0.807721	0.0709				-0.8062	-0.184831	-3.42582	-0.007015	-0.806067	-0.908798
	-0.80287	-0.184629	-0.805597	-0.076023	-0.805576	-0.05346	-0.804392	0.070322				-0.80287	-0.184629	-3.42415	-0.007388	-0.802737	-0.910117
	-0.79954	-0.184352	-0.802269	-0.07631	-0.802248	-0.053096	-0.801063	0.071042				-0.79954	-0.184352	-3.42249	-0.007937	-0.799407	-0.910636
	-0.796209	-0.184228	-0.79894	-0.076296	-0.798919	-0.053055	-0.797734	0.071324				-0.796209	-0.184228	-3.42083	-0.007733	-0.796076	-0.911047
	-0.792879	-0.185423	-0.795612	-0.075736	-0.795591	-0.053127	-0.794405	0.072476				-0.792879	-0.185423	-3.41916	-0.006757	-0.792746	-0.911221
	-0.789549	-0.185842	-0.792284	-0.075315	-0.792262	-0.053174	-0.791075	0.073319				-0.789549	-0.185842	-3.4175	-0.006924	-0.789415	-0.910842
	-0.786219	-0.18581	-0.788955	-0.074014	-0.788934	-0.053766	-0.787746	0.073459				-0.786219	-0.18581	-3.41584	-0.007318	-0.786085	-0.910771
	-0.782889	-0.186483	-0.785627	-0.072839	-0.785605	-0.05435	-0.784417	0.07368				-0.782889	-0.186483	-3.41417	-0.00678	-0.782755	-0.910424
	-0.779559	-0.186575	-0.782298	-0.072201	-0.782277	-0.05383	-0.781088	0.074772				-0.779559	-0.186575	-3.41251	-0.006548	-0.779425	-0.911184
	-0.776228	-0.186859	-0.77897	-0.071067	-0.778948	-0.052404	-0.777759	0.075833				-0.776228	-0.186859	-3.41085	-0.006899	-0.776094	-0.911959
	-0.772898	-0.187463	-0.775641	-0.071212	-0.77562	-0.051256	-0.774429	0.074255				-0.772898	-0.187463	-3.40918	-0.006643	-0.772764	-0.912285
	-0.769568	-0.187811	-0.772313	-0.071772	-0.772292	-0.05074	-0.7711	0.074411				-0.769568	-0.187811	-3.40752	-0.006979	-0.769434	-0.911735
	-0.766238	-0.188828	-0.768985	-0.071511	-0.768963	-0.049783	-0.767771	0.0743				-0.766238	-0.188828	-3.40585	-0.006587	-0.766104	-0.910907
	-0.762908	-0.190247	-0.765656	-0.070532	-0.765635	-0.048866	-0.764442	0.073528				-0.762908	-0.190247	-3.40419	-0.006533	-0.762774	-0.910531
	-0.759578	-0.190863	-0.762328	-0.070439	-0.762306	-0.048572	-0.761113	0.074538				-0.759578	-0.190863	-3.40253	-0.006001	-0.759443	-0.910321
	-0.756248	-0.191398	-0.758999	-0.071003	-0.758978	-0.048939	-0.757783	0.074464				-0.756248	-0.191398	-3.40086	-0.006364	-0.756113	-0.910147
	-0.752917	-0.191508	-0.755671	-0.070547	-0.75565	-0.049353	-0.754454	0.074988				-0.752917	-0.191508	-3.3992	-0.00689	-0.752783	-0.910195
	-0.749587	-0.189545	-0.752343	-0.070535	-0.752321	-0.049406	-0.751125	0.075752				-0.749587	-0.189545	-3.39753	-0.007398	-0.749453	-0.909995
	-0.746257	-0.188654	-0.749014	-0.070961	-0.748992	-0.050226	-0.747796	0.074719				-0.746257	-0.188654	-3.39587	-0.007767	-0.746122	-0.909249
	-0.742927	-0.18958	-0.745686	-0.070307	-0.745664	-0.050658	-0.744467	0.074627				-0.742927	-0.18958	-3.39421	-0.007474	-0.742792	-0.909318
	-0.739597	-0.191023	-0.742357	-0.069303	-0.742336	-0.052664	-0.741138	0.075195				-0.739597	-0.191023	-3.39254	-0.007647	-0.739462	-0.910001
	-0.736267	-0.190884	-0.739029	-0.068468	-0.739007	-0.054889	-0.737808	0.07562				-0.736267	-0.190884	-3.39088	-0.007229	-0.736132	-0.910052
	-0.732936	-0.190454	-0.735701	-0.067726	-0.735679	-0.055824	-0.734479	0.07407				-0.732936	-0.190454	-3.38922	-0.007417	-0.732801	-0.910158
	-0.729606	-0.18956	-0.732372	-0.067287	-0.73235	-0.056845	-0.73115	0.073928				-0.729606	-0.18956	-3.38755	-0.006421	-0.729471	-0.910916
	-0.726276	-0.189099	-0.729043	-0.066786	-0.729022	-0.05722	-0.727821	0.072714				-0.726276	-0.189099	-3.38589	-0.00622	-0.726141	-0.911138
	-0.722946	-0.190082	-0.725715	-0.067051	-0.725694	-0.057821	-0.724492	0.070614				-0.722946	-0.190082	-3.38422	-0.006094	-0.722811	-0.911185
	-0.719616	-0.190089	-0.722387	-0.067578	-0.722365	-0.059016	-0.721162	0.070012				-0.719616	-0.190089	-3.38256	-0.00654	-0.719481	-0.911269
	-0.716286	-0.189871	-0.719059	-0.067702	-0.719037	-0.059538	-0.717833	0.070305				-0.716286	-0.189871	-3.3809	-0.006436	-0.71615	-0.912044
	-0.712955	-0.189747	-0.71573	-0.067496	-0.715708	-0.059714	-0.714504	0.070462				-0.712955	-0.189747	-3.37923	-0.006415	-0.71282	-0.912708
	-0.709625	-0.189638	-0.712401	-0.068025	-0.71238	-0.060661	-0.711175	0.069494				-0.709625	-0.189638	-3.37757	-0.005772	-0.70949	-0.913354
	-0.706295	-0.189185	-0.709073	-0.0691	-0.709052	-0.061421	-0.707846	0.067881				-0.706295	-0.189185	-3.37591	-0.005037	-0.70616	-0.914055
	-0.702965	-0.188682	-0.705745	-0.069847	-0.705723	-0.060589	-0.704516	0.066799				-0.702965	-0.188682	-3.37424	-0.004871	-0.702829	-0.914563
	-0.699635	-0.188414	-0.702416	-0.070507	-0.702394	-0.060552	-0.701187	0.06471				-0.699635	-0.188414	-3.37258	-0.004165	-0.699499	-0.914487
	-0.696305	-0.188299	-0.699088	-0.070745	-0.699066	-0.061162	-0.697858	0.06251				-0.696305	-0.188299	-3.37092	-0.004295	-0.696168	-0.913856
	-0.692975	-0.188264	-0.695759	-0.070856	-0.695738	-0.06189	-0.694529	0.062082				-0.692975	-0.188264	-3.36925	-0.00596	-0.692838	-0.914159
	-0.689644	-0.18828	-0.692431	-0.071073	-0.692409	-0.063336	-0.6912	0.062889				-0.689644	-0.18828	-3.36759	-0.007184	-0.689508	-0.914281
	-0.686314	-0.188655	-0.689103	-0.06983	-0.689081	-0.064981	-0.687871	0.060326				-0.686314	-0.188655	-3.36592	-0.007471	-0.686178	-0.914515
	-0.682984	-0.188303	-0.685774	-0.068338	-0.685752	-0.066962	-0.684541	0.05947				-0.682984	-0.188303	-3.36426	-0.007778	-0.682847	-0.915529
	-0.679654	-0.187273	-0.682446	-0.068783	-0.682424	-0.068138	-0.681212	0.060209				-0.679654	-0.187273	-3.3626	-0.008489	-0.679517	-0.915576
	-0.676323	-0.186751	-0.679117	-0.068947	-0.679096	-0.068439	-0.677883	0.060694				-0.676323	-0.186751	-3.36093	-0.009097	-0.676187	-0.916604
	-0.672994	-0.186981	-0.675789	-0.067505	-0.675767	-0.067835	-0.674554	0.060246				-0.672994	-0.186981	-3.35927	-0.008897	-0.672857	-0.917301
	-0.669663	-0.18767	-0.672461	-0.06694	-0.672439	-0.066975	-0.671225	0.060258				-0.669663	-0.18767	-3.3576	-0.00872	-0.669527	-0.917388
	-0.666333	-0.189004	-0.669132	-0.066745	-0.66911	-0.066839	-0.667895	0.058661				-0.666333	-0.189004	-3.35594	-0.008769	-0.666196	-0.91835
	-0.663003	-0.189929	-0.665803	-0.06586	-0.665782	-0.066479	-0.664566	0.058477				-0.663003	-0.189929	-3.35428	-0.008482	-0.662866	-0.919439
	-0.659673	-0.189846	-0.662475	-0.065488	-0.662453	-0.066801	-0.661237	0.058837				-0.659673	-0.189846	-3.35261	-0.008088	-0.659536	-0.9199
	-0.656343	-0.18851	-0.659147	-0.065665	-0.659125	-0.066727	-0.657908	0.057977				-0.656343	-0.18851	-3.35095	-0.008159	-0.656206	-0.919563
	-0.653013	-0.188252	-0.655818	-0.065856	-0.655797	-0.065766	-0.654579	0.056125				-0.653013	-0.188252	-3.34929	-0.008481	-0.652875	-0.919426
	-0.649683	-0.189154	-0.65249	-0.065439	-0.652468	-0.065463	-0.651249	0.05673				-0.649683	-0.189154	-3.34762	-0.008941	-0.649545	-0.920006
	-0.646352	-0.189246	-0.649161	-0.064272	-0.649139	-0.065432	-0.64792	0.057572				-0.646352	-0.189246	-3.34596	-0.009053	-0.646215	-0.920288
	-0.643022	-0.189136	-0.645833	-0.064331	-0.645811	-0.066554	-0.644591	0.058023				-0.643022	-0.189136	-3.34429	-0.009481	-0.642885	-0.919086
	-0.639692	-0.188203	-0.642505	-0.063974	-0.642483	-0.067151	-0.641262	0.058688				-0.639692	-0.188203	-3.34263	-0.009959	-0.639555	-0.919157
	-0.636362	-0.18866	-0.639176	-0.062566	-0.639154	-0.065945	-0.637933	0.058617				-0.636362	-0.18866	-3.34097	-0.009727	-0.636224	-0.919402
	-0.633031	-0.189426	-0.635848	-0.062573	-0.635826	-0.065599	-0.634604	0.057105				-0.633031	-0.189426	-3.3393	-0.010366	-0.632894	-0.919218
	-0.629702	-0.189425	-0.632519	-0.063432	-0.632497	-0.066579	-0.631274	0.058043				-0.629702	-0.189425	-3.33764	-0.011223	-0.629564	-0.920039
	-0.626371	-0.189118	-0.629191	-0.063224	-0.629169	-0.066888	-0.627945	0.05733				-0.626371	-0.189118	-3.33598	-0.011439	-0.626234	-0.919387
	-0.623041	-0.188673	-0.625863	-0.062975	-0.625841	-0.066827	-0.624616	0.056976				-0.623041	-0.188673	-3.33431	-0.010842	-0.622903	-0.918357
	-0.619711	-0.187813	-0.622534	-0.06242	-0.622512	-0.067852	-0.621287	0.056883				-0.619711	-0.187813	-3.33265	-0.010642	-0.619573	-0.918326
	-0.616381	-0.18735	-0.619205	-0.061671	-0.619184	-0.06852	-0.617958	0.057536				-0.616381	-0.18735	-3.33099	-0.011065	-0.616243	-0.919634
	-0.61305	-0.188168	-0.615877	-0.061352	-0.615855	-0.068413	-0.614628	0.059212				-0.61305	-0.188168	-3.32932	-0.011471	-0.612913	-0.921062
	-0.60972	-0.189	-0.612549	-0.060257	-0.612527	-0.068276	-0.611299	0.057871				-0.60972	-0.189	-3.32766	-0.011649	-0.609582	-0.921357
	-0.60639	-0.188529	-0.609221	-0.05872	-0.609199	-0.068057	-0.60797	0.056603				-0.60639	-0.188529	-3.32599	-0.01162	-0.606252	-0.921113
	-0.60306	-0.188687	-0.605892	-0.059116	-0.60587	-0.067404	-0.604641	0.057726				-0.60306	-0.188687	-3.32433	-0.01087	-0.602922	-0.921567
	-0.59973	-0.18911	-0.602563	-0.060224	-0.602541	-0.066738	-0.601312	0.05827				-0.59973	-0.18911	-3.32267	-0.010597	-0.599592	-0.922137
	-0.5964	-0.189482	-0.599235	-0.059765	-0.599213	-0.066242	-0.597982	0.058308				-0.5964	-0.189482	-3.321	-0.011211	-0.596262	-0.922572
	-0.59307	-0.189549	-0.595907	-0.059314	-0.595885	-0.066058	-0.594653	0.058322				-0.59307	-0.189549	-3.31934	-0.011847	-0.592931	-0.921768
	-0.589739	-0.188498	-0.592578	-0.059804	-0.592556	-0.067	-0.591324	0.059276				-0.589739	-0.188498	-3.31767	-0.011079	-0.589601	-0.92137
	-0.58641	-0.187373	-0.58925	-0.059948	-0.589228	-0.06847	-0.587995	0.059381				-0.58641	-0.187373	-3.31601	-0.010804	-0.58627	-0.921487
	-0.583079	-0.187436	-0.585921	-0.060239	-0.585899	-0.07001	-0.584666	0.06048				-0.583079	-0.187436	-3.31435	-0.011333	-0.58294	-0.922023
	-0.579749	-0.187532	-0.582593	-0.060705	-0.582571	-0.070399	-0.581336	0.060335				-0.579749	-0.187532	-3.31268	-0.011407	-0.57961	-0.921944
	-0.576419	-0.187467	-0.579265	-0.060024	-0.579243	-0.070042	-0.578007	0.060506				-0.576419	-0.187467	-3.31102	-0.011718	-0.57628	-0.921736
	-0.573089	-0.189181	-0.575936	-0.059205	-0.575914	-0.070155	-0.574678	0.060153				-0.573089	-0.189181	-3.30936	-0.011843	-0.572949	-0.922464
	-0.569758	-0.190074	-0.572608	-0.059383	-0.572586	-0.070829	-0.571349	0.061266				-0.569758	-0.190074	-3.30769	-0.011654	-0.569619	-0.923195
	-0.566428	-0.189479	-0.569279	-0.059827	-0.569257	-0.07109	-0.56802	0.061084				-0.566428	-0.189479	-3.30603	-0.011115	-0.566289	-0.923469
	-0.563098	-0.189153	-0.565951	-0.060457	-0.565929	-0.070837	-0.564691	0.059158				-0.563098	-0.189153	-3.30437	-0.011807	-0.562959	-0.923833
	-0.559768	-0.188903	-0.562623	-0.061222	-0.5626	-0.070376	-0.561361	0.058681				-0.559768	-0.188903	-3.3027	-0.012789	-0.559628	-0.924934
	-0.556438	-0.189871	-0.559294	-0.062373	-0.559272	-0.070126	-0.558032	0.058785				-0.556438	-0.189871	-3.30104	-0.01323	-0.556298	-0.925076
	-0.553108	-0.190147	-0.555966	-0.063455	-0.555943	-0.070549	-0.554703	0.05802				-0.553108	-0.190147	-3.29937	-0.013223	-0.552968	-0.924512
	-0.549778	-0.189791	-0.552637	-0.063119	-0.552615	-0.070983	-0.551374	0.058728				-0.549778	-0.189791	-3.29771	-0.013592	-0.549638	-0.923894
	-0.546447	-0.189128	-0.549309	-0.062609	-0.549287	-0.071182	-0.548045	0.058452				-0.546447	-0.189128	-3.29605	-0.014417	-0.546308	-0.923364
	-0.543117	-0.18896	-0.54598	-0.062395	-0.545958	-0.070604	-0.544715	0.059878				-0.543117	-0.18896	-3.29438	-0.01525	-0.542977	-0.923673
	-0.539787	-0.189638	-0.542652	-0.062662	-0.54263	-0.069345	-0.541386	0.060261				-0.539787	-0.189638	-3.29272	-0.015315	-0.539647	-0.924328
	-0.536457	-0.191099	-0.539324	-0.064504	-0.539301	-0.068187	-0.538057	0.061382				-0.536457	-0.191099	-3.29106	-0.015586	-0.536317	-0.924032
	-0.533127	-0.192128	-0.535995	-0.065773	-0.535973	-0.06805	-0.534728	0.06158				-0.533127	-0.192128	-3.28939	-0.015702	-0.532987	-0.9232
	-0.529797	-0.191469	-0.532667	-0.065432	-0.532644	-0.068386	-0.531399	0.061297				-0.529797	-0.191469	-3.28773	-0.015818	-0.529656	-0.922494
	-0.526466	-0.191173	-0.529338	-0.065902	-0.529316	-0.0684	-0.528069	0.061522				-0.526466	-0.191173	-3.28606	-0.015341	-0.526326	-0.921935
	-0.523136	-0.19181	-0.52601	-0.066552	-0.525988	-0.068492	-0.52474	0.062137				-0.523136	-0.19181	-3.2844	-0.014504	-0.522996	-0.922204
	-0.519806	-0.190928	-0.522682	-0.066078	-0.522659	-0.069208	-0.521411	0.062898				-0.519806	-0.190928	-3.28274	-0.013664	-0.519666	-0.922828
	-0.516476	-0.19053	-0.519353	-0.065541	-0.519331	-0.069612	-0.518082	0.063106				-0.516476	-0.19053	-3.28107	-0.013282	-0.516335	-0.921739
	-0.513146	-0.189972	-0.516025	-0.065578	-0.516002	-0.06979	-0.514753	0.063398				-0.513146	-0.189972	-3.27941	-0.01323	-0.513005	-0.921344
	-0.509816	-0.189725	-0.512696	-0.065332	-0.512674	-0.069757	-0.511424	0.062436				-0.509816	-0.189725	-3.27774	-0.012649	-0.509675	-0.921308
	-0.506485	-0.189272	-0.509368	-0.064992	-0.509346	-0.069	-0.508094	0.061226				-0.506485	-0.189272	-3.27608	-0.013119	-0.506345	-0.921425
	-0.503155	-0.187929	-0.50604	-0.064796	-0.506017	-0.068829	-0.504765	0.060739				-0.503155	-0.187929	-3.27442	-0.013422	-0.503015	-0.921815
	-0.499825	-0.187345	-0.502711	-0.064491	-0.502688	-0.068747	-0.501436	0.060351				-0.499825	-0.187345	-3.27275	-0.013849	-0.499684	-0.921579
	-0.496495	-0.187203	-0.499382	-0.063726	-0.49936	-0.069101	-0.498106	0.060909				-0.496495	-0.187203	-3.27109	-0.013986	-0.496354	-0.922183
	-0.493165	-0.187392	-0.496054	-0.064371	-0.496032	-0.069837	-0.494778	0.061791				-0.493165	-0.187392	-3.26943	-0.014203	-0.493023	-0.92195
	-0.489835	-0.18659	-0.492726	-0.066038	-0.492703	-0.069449	-0.491448	0.062109				-0.489835	-0.18659	-3.26776	-0.013996	-0.489693	-0.920818
	-0.486505	-0.185514	-0.489398	-0.06614	-0.489375	-0.06889	-0.488119	0.062202				-0.486505	-0.185514	-3.2661	-0.014026	-0.486363	-0.920307
	-0.483174	-0.185205	-0.486069	-0.066935	-0.486046	-0.068378	-0.48479	0.061751				-0.483174	-0.185205	-3.26444	-0.014492	-0.483033	-0.91987
	-0.479844	-0.185169	-0.48274	-0.068261	-0.482718	-0.068199	-0.481461	0.063842				-0.479844	-0.185169	-3.26277	-0.014806	-0.479702	-0.919172
	-0.476514	-0.185817	-0.479412	-0.068474	-0.47939	-0.068414	-0.478132	0.064527				-0.476514	-0.185817	-3.26111	-0.014888	-0.476372	-0.918305
	-0.473184	-0.185157	-0.476084	-0.067822	-0.476061	-0.068975	-0.474802	0.063711				-0.473184	-0.185157	-3.25944	-0.015017	-0.473042	-0.917615
	-0.469854	-0.185097	-0.472755	-0.067115	-0.472733	-0.069054	-0.471473	0.06476				-0.469854	-0.185097	-3.25778	-0.015789	-0.469712	-0.917813
	-0.466524	-0.185457	-0.469427	-0.067368	-0.469404	-0.069021	-0.468144	0.066364				-0.466524	-0.185457	-3.25612	-0.015298	-0.466382	-0.917683
	-0.463193	-0.186309	-0.466098	-0.067992	-0.466076	-0.068712	-0.464815	0.065748				-0.463193	-0.186309	-3.25445	-0.014314	-0.463051	-0.917347
	-0.459863	-0.185575	-0.46277	-0.068127	-0.462748	-0.068948	-0.461486	0.064584				-0.459863	-0.185575	-3.25279	-0.013878	-0.459721	-0.917083
	-0.456533	-0.185134	-0.459442	-0.06806	-0.459419	-0.069645	-0.458157	0.063596				-0.456533	-0.185134	-3.25113	-0.014226	-0.456391	-0.916979
	-0.453203	-0.184596	-0.456113	-0.068669	-0.45609	-0.070457	-0.454827	0.063105				-0.453203	-0.184596	-3.24946	-0.014595	-0.453061	-0.91799
	-0.449873	-0.183242	-0.452785	-0.068545	-0.452762	-0.071164	-0.451498	0.061982				-0.449873	-0.183242	-3.2478	-0.013873	-0.44973	-0.918341
	-0.446543	-0.182968	-0.449456	-0.068269	-0.449434	-0.071591	-0.448169	0.062183				-0.446543	-0.182968	-3.24613	-0.013771	-0.4464	-0.918209
	-0.443213	-0.182716	-0.446128	-0.068529	-0.446105	-0.072667	-0.444839	0.061613				-0.443213	-0.182716	-3.24447	-0.01405	-0.44307	-0.917608
	-0.439882	-0.182716	-0.4428	-0.06926	-0.442777	-0.07363	-0.441511	0.061538				-0.439882	-0.182716	-3.24281	-0.013978	-0.43974	-0.916825
	-0.436552	-0.182776	-0.439471	-0.070338	-0.439448	-0.074147	-0.438181	0.061002				-0.436552	-0.182776	-3.24114	-0.014372	-0.436409	-0.916235
	-0.433222	-0.18318	-0.436142	-0.070316	-0.43612	-0.074542	-0.434852	0.061825				-0.433222	-0.18318	-3.23948	-0.01498	-0.433079	-0.91668
	-0.429892	-0.184449	-0.432814	-0.069767	-0.432791	-0.074818	-0.431523	0.060494				-0.429892	-0.184449	-3.23781	-0.014725	-0.429749	-0.916734
	-0.426562	-0.184253	-0.429486	-0.069639	-0.429463	-0.076324	-0.428194	0.060719				-0.426562	-0.184253	-3.23615	-0.014169	-0.426419	-0.917476
	-0.423232	-0.184175	-0.426157	-0.070701	-0.426135	-0.077193	-0.424865	0.061126				-0.423232	-0.184175	-3.23449	-0.014625	-0.423089	-0.91793
	-0.419901	-0.184643	-0.422829	-0.072204	-0.422806	-0.076546	-0.421535	0.06175				-0.419901	-0.184643	-3.23282	-0.015571	-0.419758	-0.91726
	-0.416571	-0.184913	-0.4195	-0.072828	-0.419478	-0.076138	-0.418206	0.061603				-0.416571	-0.184913	-3.23116	-0.015354	-0.416428	-0.917099
	-0.413241	-0.184507	-0.416172	-0.073065	-0.416149	-0.076963	-0.414877	0.061368				-0.413241	-0.184507	-3.2295	-0.015133	-0.413098	-0.917774
	-0.409911	-0.183114	-0.412844	-0.073379	-0.412821	-0.078318	-0.411548	0.060123				-0.409911	-0.183114	-3.22783	-0.014565	-0.409768	-0.919933
	-0.406581	-0.182679	-0.409515	-0.072889	-0.409492	-0.079455	-0.408218	0.060834				-0.406581	-0.182679	-3.22617	-0.014406	-0.406437	-0.920553
	-0.403251	-0.183453	-0.406187	-0.072261	-0.406164	-0.078969	-0.40489	0.06012				-0.403251	-0.183453	-3.22451	-0.014614	-0.403107	-0.920964
	-0.39992	-0.182772	-0.402858	-0.071348	-0.402835	-0.079846	-0.40156	0.059557				-0.39992	-0.182772	-3.22284	-0.01439	-0.399777	-0.922674
	-0.39659	-0.183229	-0.39953	-0.070223	-0.399507	-0.080622	-0.398231	0.058498				-0.39659	-0.183229	-3.22118	-0.013637	-0.396447	-0.923504
	-0.39326	-0.182201	-0.396202	-0.070075	-0.396179	-0.079584	-0.394902	0.058285				-0.39326	-0.182201	-3.21951	-0.013119	-0.393116	-0.923425
	-0.38993	-0.181942	-0.392873	-0.070349	-0.39285	-0.078489	-0.391572	0.059557				-0.38993	-0.181942	-3.21785	-0.013024	-0.389786	-0.923215
	-0.3866	-0.181365	-0.389545	-0.071046	-0.389522	-0.078885	-0.388244	0.059228				-0.3866	-0.181365	-3.21619	-0.012634	-0.386456	-0.923023
	-0.38327	-0.180892	-0.386216	-0.071731	-0.386193	-0.079267	-0.384914	0.058634				-0.38327	-0.180892	-3.21452	-0.012353	-0.383125	-0.923641
	-0.37994	-0.180989	-0.382888	-0.072851	-0.382865	-0.078767	-0.381585	0.059544				-0.37994	-0.180989	-3.21286	-0.012356	-0.379795	-0.92394
	-0.376609	-0.180913	-0.37956	-0.074204	-0.379537	-0.077539	-0.378256	0.060814				-0.376609	-0.180913	-3.2112	-0.012109	-0.376465	-0.92489
	-0.373279	-0.179858	-0.376231	-0.07449	-0.376208	-0.077025	-0.374927	0.061159				-0.373279	-0.179858	-3.20953	-0.012647	-0.373135	-0.926065
	-0.369949	-0.179795	-0.372903	-0.073423	-0.37288	-0.076907	-0.371597	0.060062				-0.369949	-0.179795	-3.20787	-0.012914	-0.369804	-0.925681
	-0.366619	-0.179552	-0.369574	-0.073075	-0.369551	-0.075683	-0.368268	0.061173				-0.366619	-0.179552	-3.2062	-0.013998	-0.366474	-0.926661
	-0.363289	-0.178677	-0.366246	-0.073779	-0.366223	-0.074972	-0.364939	0.060847				-0.363289	-0.178677	-3.20454	-0.014793	-0.363144	-0.928679
	-0.359959	-0.178182	-0.362917	-0.074588	-0.362895	-0.074231	-0.36161	0.061006				-0.359959	-0.178182	-3.20288	-0.014598	-0.359814	-0.931527
	-0.356628	-0.177671	-0.359589	-0.075067	-0.359566	-0.072537	-0.358281	0.062202				-0.356628	-0.177671	-3.20121	-0.014904	-0.356483	-0.933933
	-0.353298	-0.176833	-0.356261	-0.075221	-0.356237	-0.070738	-0.354951	0.062325				-0.353298	-0.176833	-3.19955	-0.015253	-0.353153	-0.935446
	-0.349968	-0.176038	-0.352932	-0.075538	-0.352909	-0.06897	-0.351623	0.06156				-0.349968	-0.176038	-3.19788	-0.014798	-0.349823	-0.937134
	-0.346638	-0.174913	-0.349604	-0.076502	-0.349581	-0.06864	-0.348293	0.062483				-0.346638	-0.174913	-3.19622	-0.014116	-0.346493	-0.938191
	-0.343307	-0.174839	-0.346275	-0.077512	-0.346252	-0.068496	-0.344964	0.061678				-0.343307	-0.174839	-3.19456	-0.013805	-0.343163	-0.937992
	-0.339978	-0.175068	-0.342947	-0.077655	-0.342924	-0.068826	-0.341635	0.06122				-0.339978	-0.175068	-3.19289	-0.013572	-0.339832	-0.938596
	-0.336648	-0.175566	-0.339619	-0.077361	-0.339595	-0.069796	-0.338305	0.061528				-0.336648	-0.175566	-3.19123	-0.013289	-0.336502	-0.941054
	-0.333317	-0.175017	-0.33629	-0.077787	-0.336267	-0.069751	-0.334977	0.061923				-0.333317	-0.175017	-3.18957	-0.012757	-0.333172	-0.941812
	-0.329987	-0.174709	-0.332962	-0.078776	-0.332939	-0.069277	-0.331647	0.062397				-0.329987	-0.174709	-3.1879	-0.012787	-0.329842	-0.940338
	-0.326657	-0.175614	-0.329633	-0.079405	-0.32961	-0.067492	-0.328318	0.062897				-0.326657	-0.175614	-3.18624	-0.013056	-0.326511	-0.939617
	-0.323327	-0.176713	-0.326305	-0.079161	-0.326282	-0.06706	-0.324989	0.061703				-0.323327	-0.176713	-3.18458	-0.013114	-0.323181	-0.941823
	-0.319997	-0.176471	-0.322977	-0.079423	-0.322953	-0.068165	-0.32166	0.060089				-0.319997	-0.176471	-3.18291	-0.013346	-0.319851	-0.942771
	-0.316667	-0.177187	-0.319648	-0.080688	-0.319625	-0.06799	-0.31833	0.060388				-0.316667	-0.177187	-3.18125	-0.013825	-0.316521	-0.94211
	-0.313336	-0.176779	-0.316319	-0.081723	-0.316296	-0.06739	-0.315001	0.060746				-0.313336	-0.176779	-3.17958	-0.013881	-0.31319	-0.941412
	-0.310006	-0.176768	-0.312991	-0.081109	-0.312968	-0.068079	-0.311672	0.060639				-0.310006	-0.176768	-3.17792	-0.013628	-0.30986	-0.942687
	-0.306676	-0.176241	-0.309663	-0.080073	-0.309639	-0.069468	-0.308343	0.059536				-0.306676	-0.176241	-3.17626	-0.013449	-0.30653	-0.944757
	-0.303346	-0.176336	-0.306334	-0.08031	-0.306311	-0.07026	-0.305014	0.06014				-0.303346	-0.176336	-3.17459	-0.013302	-0.3032	-0.945755
	-0.300015	-0.176129	-0.303006	-0.080534	-0.302983	-0.070562	-0.301684	0.059352				-0.300015	-0.176129	-3.17293	-0.013528	-0.29987	-0.94702
	-0.296686	-0.175757	-0.299677	-0.078308	-0.299654	-0.071798	-0.298356	0.05782				-0.296686	-0.175757	-3.17127	-0.014098	-0.296539	-0.947823
	-0.293355	-0.176707	-0.296349	-0.076149	-0.296326	-0.073001	-0.295026	0.057081				-0.293355	-0.176707	-3.1696	-0.014553	-0.293209	-0.947509
	-0.290025	-0.178182	-0.293021	-0.076144	-0.292997	-0.073637	-0.291697	0.057384				-0.290025	-0.178182	-3.16794	-0.013975	-0.289879	-0.947125
	-0.286695	-0.178498	-0.289692	-0.076732	-0.289669	-0.073577	-0.288368	0.058644				-0.286695	-0.178498	-3.16627	-0.014346	-0.286548	-0.946513
	-0.283365	-0.178989	-0.286364	-0.076409	-0.28634	-0.07415	-0.285038	0.058929				-0.283365	-0.178989	-3.16461	-0.01599	-0.283218	-0.945493
	-0.280035	-0.181251	-0.283035	-0.076141	-0.283012	-0.07465	-0.281709	0.058446				-0.280035	-0.181251	-3.16295	-0.016109	-0.279888	-0.944368
	-0.276704	-0.182555	-0.279707	-0.076247	-0.279684	-0.074103	-0.27838	0.058387				-0.276704	-0.182555	-3.16128	-0.015121	-0.276557	-0.942495
	-0.273375	-0.182734	-0.276379	-0.076834	-0.276355	-0.074371	-0.275051	0.057973				-0.273375	-0.182734	-3.15962	-0.014682	-0.273227	-0.940926
	-0.270044	-0.184129	-0.27305	-0.076985	-0.273026	-0.076038	-0.271722	0.05728				-0.270044	-0.184129	-3.15795	-0.014403	-0.269897	-0.939645
	-0.266714	-0.184815	-0.269722	-0.077483	-0.269698	-0.077018	-0.268393	0.056253				-0.266714	-0.184815	-3.15629	-0.013421	-0.266567	-0.938515
	-0.263384	-0.185043	-0.266393	-0.077558	-0.26637	-0.077143	-0.265063	0.055922				-0.263384	-0.185043	-3.15463	-0.013317	-0.263237	-0.938588
	-0.260054	-0.184736	-0.263065	-0.077774	-0.263041	-0.077417	-0.261734	0.05682				-0.260054	-0.184736	-3.15296	-0.014318	-0.259906	-0.938525
	-0.256723	-0.185959	-0.259737	-0.077887	-0.259713	-0.077894	-0.258405	0.056997				-0.256723	-0.185959	-3.1513	-0.014477	-0.256576	-0.937689
	-0.253394	-0.185564	-0.256408	-0.077329	-0.256384	-0.078036	-0.255076	0.056769				-0.253394	-0.185564	-3.14964	-0.013609	-0.253246	-0.936638
	-0.250063	-0.185691	-0.253079	-0.076678	-0.253056	-0.077802	-0.251747	0.056702				-0.250063	-0.185691	-3.14797	-0.013502	-0.249916	-0.936714
	-0.246733	-0.185657	-0.249751	-0.07645	-0.249728	-0.075966	-0.248417	0.057067				-0.246733	-0.185657	-3.14631	-0.013639	-0.246585	-0.938188
	-0.243403	-0.184917	-0.246423	-0.076112	-0.246399	-0.075815	-0.245088	0.05817				-0.243403	-0.184917	-3.14465	-0.013959	-0.243255	-0.938864
	-0.240073	-0.183813	-0.243094	-0.076627	-0.243071	-0.075258	-0.241759	0.058998				-0.240073	-0.183813	-3.14298	-0.013559	-0.239925	-0.938038
	-0.236742	-0.183264	-0.239766	-0.077532	-0.239742	-0.074359	-0.23843	0.060011				-0.236742	-0.183264	-3.14132	-0.012582	-0.236595	-0.938911
	-0.233412	-0.183696	-0.236437	-0.077303	-0.236414	-0.073651	-0.235101	0.061478				-0.233412	-0.183696	-3.13965	-0.012927	-0.233264	-0.939229
	-0.230083	-0.185043	-0.233109	-0.076713	-0.233086	-0.073881	-0.231771	0.061855				-0.230083	-0.185043	-3.13799	-0.013521	-0.229934	-0.939757
	-0.226752	-0.185804	-0.229781	-0.077322	-0.229757	-0.074495	-0.228442	0.061655				-0.226752	-0.185804	-3.13633	-0.013896	-0.226604	-0.939758
	-0.223422	-0.186485	-0.226452	-0.078731	-0.226429	-0.073744	-0.225113	0.062256				-0.223422	-0.186485	-3.13466	-0.014167	-0.223274	-0.939407
	-0.220092	-0.187056	-0.223124	-0.078765	-0.2231	-0.072444	-0.221784	0.06122				-0.220092	-0.187056	-3.133	-0.014267	-0.219944	-0.938893
	-0.216762	-0.187831	-0.219795	-0.077443	-0.219772	-0.071963	-0.218455	0.06199				-0.216762	-0.187831	-3.13133	-0.013936	-0.216613	-0.939669
	-0.213431	-0.188952	-0.216467	-0.07755	-0.216444	-0.070714	-0.215126	0.062345				-0.213431	-0.188952	-3.12967	-0.01345	-0.213283	-0.939674
	-0.210101	-0.18899	-0.213139	-0.078026	-0.213115	-0.069757	-0.211796	0.062664				-0.210101	-0.18899	-3.12801	-0.01311	-0.209953	-0.939971
	-0.206771	-0.188557	-0.20981	-0.078031	-0.209786	-0.069897	-0.208467	0.063934				-0.206771	-0.188557	-3.12634	-0.01272	-0.206623	-0.940192
	-0.203441	-0.188099	-0.206481	-0.077191	-0.206458	-0.070505	-0.205138	0.063361				-0.203441	-0.188099	-3.12468	-0.012398	-0.203292	-0.941111
	-0.200111	-0.18806	-0.203153	-0.077343	-0.20313	-0.070165	-0.201809	0.063211				-0.200111	-0.18806	-3.12302	-0.011474	-0.199962	-0.941912
	-0.196781	-0.186141	-0.199825	-0.078806	-0.199801	-0.069456	-0.19848	0.063567				-0.196781	-0.186141	-3.12135	-0.010875	-0.196632	-0.941898
	-0.19345	-0.184897	-0.196496	-0.078994	-0.196473	-0.068759	-0.19515	0.064077				-0.19345	-0.184897	-3.11969	-0.010703	-0.193302	-0.941803
	-0.19012	-0.184348	-0.193168	-0.077837	-0.193144	-0.068541	-0.191821	0.064346				-0.19012	-0.184348	-3.11802	-0.010306	-0.189971	-0.942413
	-0.18679	-0.183993	-0.189839	-0.077908	-0.189816	-0.06828	-0.188492	0.064655				-0.18679	-0.183993	-3.11636	-0.010205	-0.186641	-0.94353
	-0.18346	-0.184	-0.186511	-0.077895	-0.186487	-0.068072	-0.185163	0.063746				-0.18346	-0.184	-3.1147	-0.010352	-0.183311	-0.944251
	-0.18013	-0.183189	-0.183183	-0.077651	-0.183159	-0.068301	-0.181834	0.064195				-0.18013	-0.183189	-3.11303	-0.010859	-0.17998	-0.943481
	-0.1768	-0.182981	-0.179854	-0.077803	-0.179831	-0.067599	-0.178504	0.064658				-0.1768	-0.182981	-3.11137	-0.011578	-0.17665	-0.943844
	-0.17347	-0.181819	-0.176526	-0.077609	-0.176502	-0.066107	-0.175175	0.064464				-0.17347	-0.181819	-3.10971	-0.011789	-0.17332	-0.945175
	-0.170139	-0.181811	-0.173197	-0.076756	-0.173174	-0.06555	-0.171846	0.064539				-0.170139	-0.181811	-3.10804	-0.011661	-0.16999	-0.945579
	-0.166809	-0.180989	-0.169869	-0.077153	-0.169845	-0.066111	-0.168517	0.065706				-0.166809	-0.180989	-3.10638	-0.011378	-0.166659	-0.945347
	-0.163479	-0.181443	-0.166541	-0.077414	-0.166517	-0.067786	-0.165188	0.065709				-0.163479	-0.181443	-3.10472	-0.011018	-0.163329	-0.945239
	-0.160149	-0.182321	-0.163212	-0.07741	-0.163188	-0.067665	-0.161859	0.063963				-0.160149	-0.182321	-3.10305	-0.010786	-0.159999	-0.944938
	-0.156819	-0.182541	-0.159884	-0.076973	-0.15986	-0.06663	-0.158529	0.064528				-0.156819	-0.182541	-3.10139	-0.010704	-0.156669	-0.945017
	-0.153489	-0.182663	-0.156555	-0.076682	-0.156531	-0.065585	-0.1552	0.065636				-0.153489	-0.182663	-3.09972	-0.01062	-0.153338	-0.944464
	-0.150158	-0.181129	-0.153227	-0.07644	-0.153203	-0.065377	-0.151871	0.064931				-0.150158	-0.181129	-3.09806	-0.009948	-0.150008	-0.944427
	-0.146828	-0.180284	-0.149899	-0.076462	-0.149875	-0.064786	-0.148542	0.063814				-0.146828	-0.180284	-3.0964	-0.009758	-0.146678	-0.945189
	-0.143498	-0.180595	-0.14657	-0.076154	-0.146546	-0.063669	-0.145213	0.064795				-0.143498	-0.180595	-3.09473	-0.01	-0.143348	-0.945121
	-0.140168	-0.181145	-0.143242	-0.075504	-0.143218	-0.063834	-0.141883	0.06429				-0.140168	-0.181145	-3.09307	-0.01084	-0.140018	-0.945023
	-0.136838	-0.180311	-0.139913	-0.076126	-0.139889	-0.064598	-0.138554	0.064813				-0.136838	-0.180311	-3.0914	-0.011654	-0.136687	-0.945879
	-0.133508	-0.179805	-0.136585	-0.077581	-0.136561	-0.065136	-0.135225	0.064622				-0.133508	-0.179805	-3.08974	-0.011802	-0.133357	-0.944101
	-0.130177	-0.179073	-0.133256	-0.078168	-0.133233	-0.063849	-0.131896	0.065279				-0.130177	-0.179073	-3.08808	-0.011946	-0.130027	-0.942923
	-0.126847	-0.178397	-0.129928	-0.078022	-0.129904	-0.063419	-0.128567	0.065558				-0.126847	-0.178397	-3.08641	-0.012004	-0.126697	-0.942717
	-0.123517	-0.179296	-0.1266	-0.077322	-0.126575	-0.062586	-0.125237	0.064231				-0.123517	-0.179296	-3.08475	-0.012639	-0.123366	-0.942486
	-0.120187	-0.178441	-0.123271	-0.076758	-0.123247	-0.061922	-0.121908	0.063807				-0.120187	-0.178441	-3.08309	-0.012481	-0.120036	-0.942578
	-0.116857	-0.178409	-0.119943	-0.07663	-0.119919	-0.061898	-0.118579	0.063705				-0.116857	-0.178409	-3.08142	-0.011288	-0.116706	-0.941988
	-0.113527	-0.179815	-0.116614	-0.075829	-0.11659	-0.061967	-0.11525	0.064012				-0.113527	-0.179815	-3.07976	-0.010937	-0.113376	-0.941519
	-0.110197	-0.180423	-0.113286	-0.075512	-0.113262	-0.062781	-0.111921	0.063976				-0.110197	-0.180423	-3.07809	-0.011453	-0.110045	-0.942423
	-0.106866	-0.181547	-0.109958	-0.076588	-0.109933	-0.062662	-0.108592	0.064533				-0.106866	-0.181547	-3.07643	-0.012095	-0.106715	-0.943232
	-0.103536	-0.181844	-0.106629	-0.077053	-0.106605	-0.062242	-0.105262	0.065154				-0.103536	-0.181844	-3.07477	-0.012344	-0.103385	-0.94298
	-0.100206	-0.181278	-0.103301	-0.076217	-0.103277	-0.061566	-0.101933	0.067206				-0.100206	-0.181278	-3.0731	-0.013368	-0.100055	-0.942563
	-0.096876	-0.182133	-0.099972	-0.076263	-0.099948	-0.061165	-0.098604	0.067466				-0.096876	-0.182133	-3.07144	-0.014061	-0.096725	-0.943349
	-0.093546	-0.182355	-0.096644	-0.075539	-0.09662	-0.061072	-0.095275	0.066959				-0.093546	-0.182355	-3.06978	-0.013897	-0.093394	-0.943563
	-0.090216	-0.18305	-0.093316	-0.073989	-0.093291	-0.062282	-0.091946	0.06713				-0.090216	-0.18305	-3.06811	-0.014046	-0.090064	-0.942533
	-0.086885	-0.184235	-0.089987	-0.074284	-0.089963	-0.062498	-0.088616	0.066604				-0.086885	-0.184235	-3.06645	-0.014728	-0.086734	-0.942543
	-0.083555	-0.185682	-0.086658	-0.074088	-0.086635	-0.061231	-0.085287	0.065401				-0.083555	-0.185682	-3.06479	-0.015085	-0.083403	-0.942533
	-0.080225	-0.186035	-0.08333	-0.07394	-0.083306	-0.05979	-0.081958	0.065092				-0.080225	-0.186035	-3.06312	-0.015161	-0.080073	-0.940605
	-0.076895	-0.185904	-0.080002	-0.073895	-0.079978	-0.059188	-0.078629	0.066104				-0.076895	-0.185904	-3.06146	-0.015655	-0.076743	-0.938939
	-0.073565	-0.186667	-0.076674	-0.073656	-0.076649	-0.059541	-0.0753	0.065643				-0.073565	-0.186667	-3.05979	-0.016188	-0.073412	-0.938975
	-0.070235	-0.186899	-0.073345	-0.073272	-0.073321	-0.060392	-0.07197	0.066062				-0.070235	-0.186899	-3.05813	-0.017211	-0.070082	-0.938459
	-0.066905	-0.187787	-0.070016	-0.072434	-0.069992	-0.060796	-0.068641	0.066763				-0.066905	-0.187787	-3.05647	-0.017999	-0.066752	-0.937306
	-0.063574	-0.187698	-0.066688	-0.072165	-0.066664	-0.060825	-0.065312	0.067177				-0.063574	-0.187698	-3.0548	-0.018517	-0.063422	-0.935771
	-0.060244	-0.187646	-0.06336	-0.071375	-0.063335	-0.060223	-0.061983	0.066241				-0.060244	-0.187646	-3.05314	-0.018763	-0.060091	-0.934366
	-0.056914	-0.187153	-0.060031	-0.070954	-0.060007	-0.060092	-0.058654	0.066775				-0.056914	-0.187153	-3.05147	-0.018371	-0.056761	-0.933762
	-0.053584	-0.186978	-0.056703	-0.069809	-0.056678	-0.058539	-0.055325	0.066927				-0.053584	-0.186978	-3.04981	-0.019171	-0.053431	-0.933859
	-0.050254	-0.186324	-0.053374	-0.068721	-0.05335	-0.057906	-0.051995	0.066063				-0.050254	-0.186324	-3.04815	-0.020068	-0.050101	-0.935305
	-0.046924	-0.186315	-0.050046	-0.068621	-0.050022	-0.059611	-0.048666	0.065597				-0.046924	-0.186315	-3.04648	-0.019839	-0.046771	-0.935966
	-0.043593	-0.187209	-0.046718	-0.069741	-0.046693	-0.060065	-0.045337	0.064704				-0.043593	-0.187209	-3.04482	-0.01995	-0.04344	-0.935989
	-0.040263	-0.18715	-0.043389	-0.07052	-0.043365	-0.060838	-0.042008	0.064377				-0.040263	-0.18715	-3.04316	-0.020167	-0.04011	-0.935356
	-0.036933	-0.187515	-0.040061	-0.070177	-0.040036	-0.060612	-0.038679	0.064989				-0.036933	-0.187515	-3.04149	-0.020594	-0.03678	-0.934032
	-0.033603	-0.188413	-0.036732	-0.06956	-0.036708	-0.06203	-0.035349	0.064812				-0.033603	-0.188413	-3.03983	-0.021322	-0.03345	-0.934233
	-0.030273	-0.188745	-0.033404	-0.068271	-0.03338	-0.063158	-0.03202	0.064462				-0.030273	-0.188745	-3.03816	-0.02088	-0.030119	-0.934521
	-0.026943	-0.189593	-0.030076	-0.067391	-0.030051	-0.06226	-0.028691	0.064388				-0.026943	-0.189593	-3.0365	-0.02096	-0.026789	-0.933498
	-0.023612	-0.188565	-0.026747	-0.066157	-0.026722	-0.06277	-0.025362	0.063209				-0.023612	-0.188565	-3.03484	-0.021689	-0.023459	-0.932311
	-0.020282	-0.188324	-0.023418	-0.065761	-0.023394	-0.062809	-0.022033	0.062363				-0.020282	-0.188324	-3.03317	-0.022246	-0.020129	-0.931449
	-0.016952	-0.189412	-0.02009	-0.066018	-0.020066	-0.064084	-0.018703	0.061519				-0.016952	-0.189412	-3.03151	-0.022417	-0.016798	-0.931728
	-0.013622	-0.18896	-0.016762	-0.064736	-0.016737	-0.064862	-0.015374	0.060717				-0.013622	-0.18896	-3.02985	-0.021891	-0.013468	-0.931507
	-0.010292	-0.189688	-0.013433	-0.065005	-0.013409	-0.065359	-0.012045	0.060968				-0.010292	-0.189688	-3.02818	-0.021676	-0.010138	-0.930451
	-0.006962	-0.155342	-0.010105	-0.065769	-0.01008	-0.065103	-0.008716	0.060988				-0.006962	-0.155342	-3.02652	-0.021714	-0.006808	-0.667053
	-0.003632	0.001157	-0.006776	-0.045831	-0.006752	-0.04894	-0.005387	0.017937				-0.003632	0.001157	-3.02486	-0.02153	-0.003478	0.000572
	-0.000301	0.001202	-0.003448	0.000538	-0.003424	-0.000629	-0.002058	0.000411				-0.000301	0.001202	-3.02319	-0.021605	-0.000147	0.001604
	0.003029	0.005877	-0.00012	0.002743	-9.5e-05	-0.000756	0.001272	0.002799				0.003029	0.005877	-3.02153	-0.021896	0.003183	0.008742
	0.006359	0.007466	0.003209	0.006168	0.003233	0.006363	0.004601	0.007201				0.006359	0.007466	-3.01986	-0.021867	0.006513	0.013293
	0.009689	0.011387	0.006537	0.010533	0.006562	0.010525	0.00793	0.011144				0.009689	0.011387	-3.0182	-0.02191	0.009843	0.016177
	0.013019	0.01383	0.009866	0.014685	0.00989	0.013222	0.011259	0.01583				0.013019	0.01383	-3.01654	-0.021754	0.013174	0.016713
	0.016349	0.016967	0.013194	0.016857	0.013218	0.016697	0.014588	0.019126				0.016349	0.016967	-3.01487	-0.02159	0.016504	0.019124
	0.01968	0.022765	0.016522	0.019079	0.016547	0.021438	0.017918	0.022913				0.01968	0.022765	-3.01321	-0.021268	0.019835	0.022481
	0.02301	0.028217	0.019851	0.023128	0.019876	0.023887	0.021247	0.026793				0.02301	0.028217	-3.01154	-0.021364	0.023165	0.026677
	0.02634	0.030385	0.023179	0.027015	0.023204	0.028019	0.024576	0.030902				0.02634	0.030385	-3.00988	-0.020264	0.026495	0.028727
	0.02967	0.031422	0.026508	0.030225	0.026532	0.031623	0.027905	0.034883				0.02967	0.031422	-3.00822	-0.01852	0.029825	0.028594
	0.033	0.031705	0.029836	0.032264	0.02986	0.033952	0.031234	0.036453				0.033	0.031705	-3.00655	-0.017549	0.033155	0.028304
	0.03633	0.030961	0.033165	0.031035	0.033189	0.034168	0.034564	0.03665				0.03633	0.030961	-3.00489	-0.017067	0.036486	0.027814
	0.03966	0.029541	0.036493	0.032364	0.036518	0.034261	0.037893	0.036313				0.03966	0.029541	-3.00323	-0.016798	0.039816	0.025766
	0.042991	0.029092	0.039821	0.032646	0.039846	0.034162	0.041222	0.035928				0.042991	0.029092	-3.00156	-0.016773	0.043146	0.024269
	0.046321	0.027078	0.04315	0.031044	0.043174	0.033846	0.044551	0.034572				0.046321	0.027078	-2.9999	-0.01675	0.046476	0.024199
	0.049651	0.026842	0.046478	0.029432	0.046503	0.032316	0.04788	0.033493				0.049651	0.026842	-2.99824	-0.016883	0.049807	0.02208
	0.052981	0.025778	0.049807	0.027229	0.049831	0.032072	0.051209	0.032793				0.052981	0.025778	-2.99657	-0.017005	0.053137	0.021207
	0.056312	0.025664	0.053135	0.025665	0.05316	0.030894	0.054539	0.03274				0.056312	0.025664	-2.99491	-0.01669	0.056467	0.020532
	0.059641	0.026493	0.056463	0.02517	0.056488	0.03021	0.057868	0.032961				0.059641	0.026493	-2.99324	-0.01596	0.059797	0.018173
	0.062972	0.024517	0.059792	0.024137	0.059817	0.027528	0.061197	0.031638				0.062972	0.024517	-2.99158	-0.016322	0.063128	0.015814
	0.066302	0.022764	0.06312	0.024332	0.063145	0.025418	0.064526	0.030659				0.066302	0.022764	-2.98992	-0.015856	0.066458	0.013712
	0.069632	0.022669	0.066449	0.023135	0.066473	0.024036	0.067855	0.030202				0.069632	0.022669	-2.98825	-0.014806	0.069788	0.011637
	0.072962	0.022063	0.069777	0.021487	0.069802	0.022341	0.071185	0.029337				0.072962	0.022063	-2.98659	-0.014346	0.073118	0.009028
	0.076293	0.020474	0.073105	0.020985	0.07313	0.020723	0.074514	0.027665				0.076293	0.020474	-2.98493	-0.014395	0.076448	0.006604
	0.079622	0.019465	0.076434	0.020291	0.076459	0.017929	0.077843	0.024861				0.079622	0.019465	-2.98326	-0.013482	0.079779	0.005022
	0.082952	0.017908	0.079762	0.018271	0.079787	0.016949	0.081172	0.023643				0.082952	0.017908	-2.9816	-0.012904	0.083109	0.003901
	0.086283	0.019167	0.083091	0.016176	0.083116	0.015692	0.084501	0.021965				0.086283	0.019167	-2.97993	-0.012209	0.086439	0.001545
	0.089613	0.01638	0.086419	0.013961	0.086444	0.013458	0.087831	0.019083				0.089613	0.01638	-2.97827	-0.011653	0.089769	-0.001259
	0.092943	0.014134	0.089747	0.010418	0.089773	0.011569	0.09116	0.015789				0.092943	0.014134	-2.97661	-0.01148	0.0931	-0.002795
	0.096273	0.012463	0.093076	0.008201	0.093101	0.009056	0.094489	0.012473				0.096273	0.012463	-2.97494	-0.010928	0.09643	-0.006167
	0.099604	0.010645	0.096405	0.007085	0.096429	0.007338	0.097818	0.00882				0.099604	0.010645	-2.97328	-0.010504	0.09976	-0.009586
	0.102933	0.006793	0.099733	0.004477	0.099758	0.00449	0.101147	0.004336				0.102933	0.006793	-2.97161	-0.009503	0.10309	-0.012615
	0.106264	0.001268	0.103061	0.000392	0.103086	0.001238	0.104476	0.000134				0.106264	0.001268	-2.96995	-0.008531	0.106421	-0.017473
	0.109594	-0.001864	0.10639	-0.003582	0.106415	-0.003344	0.107806	-0.00387				0.109594	-0.001864	-2.96829	-0.008526	0.109751	-0.019945
	0.112924	-0.003333	0.109718	-0.006209	0.109743	-0.007193	0.111135	-0.008211				0.112924	-0.003333	-2.96662	-0.007808	0.113081	-0.021411
	0.116254	-0.003939	0.113047	-0.008551	0.113071	-0.010127	0.114464	-0.010749				0.116254	-0.003939	-2.96496	-0.006413	0.116411	-0.021551
	0.119585	-0.00369	0.116375	-0.010117	0.1164	-0.01085	0.117793	-0.01146				0.119585	-0.00369	-2.9633	-0.006321	0.119742	-0.021644
	0.122915	-0.002108	0.119703	-0.011623	0.119729	-0.010741	0.121122	-0.010886				0.122915	-0.002108	-2.96163	-0.005847	0.123072	-0.020072
	0.126245	-0.000341	0.123032	-0.013708	0.123057	-0.011097	0.124452	-0.008609				0.126245	-0.000341	-2.95997	-0.004656	0.126402	-0.019282
	0.129575	0.000561	0.12636	-0.013409	0.126385	-0.009913	0.127781	-0.006708				0.129575	0.000561	-2.95831	-0.003443	0.129733	-0.018406
	0.132905	0.000474	0.129689	-0.011523	0.129714	-0.010177	0.13111	-0.005479				0.132905	0.000474	-2.95664	-0.002937	0.133063	-0.016265
	0.136235	0.000487	0.133017	-0.009166	0.133042	-0.009097	0.134439	-0.004674				0.136235	0.000487	-2.95498	-0.003008	0.136393	-0.016234
	0.139565	0.002292	0.136345	-0.009212	0.136371	-0.008417	0.137768	-0.003593				0.139565	0.002292	-2.95331	-0.002888	0.139723	-0.016577
	0.142896	0.002608	0.139674	-0.008161	0.139699	-0.007055	0.141098	-0.00322				0.142896	0.002608	-2.95165	-0.002722	0.143054	-0.016649
	0.146225	0.003882	0.143003	-0.008534	0.143027	-0.006402	0.144427	-0.003763				0.146225	0.003882	-2.94999	-0.002261	0.146384	-0.014546
	0.149556	0.004296	0.146331	-0.009921	0.146356	-0.005401	0.147756	-0.003629				0.149556	0.004296	-2.94832	-0.002288	0.149714	-0.013738
	0.152886	0.003803	0.149659	-0.010122	0.149684	-0.005514	0.151085	-0.002784				0.152886	0.003803	-2.94666	-0.002607	0.153044	-0.013586
	0.156216	0.003866	0.152987	-0.009549	0.153013	-0.005033	0.154414	-0.002321				0.156216	0.003866	-2.945	-0.00281	0.156374	-0.013146
	0.159546	0.003953	0.156316	-0.010893	0.156341	-0.004118	0.157743	-0.001902				0.159546	0.003953	-2.94333	-0.002814	0.159705	-0.012506
	0.162877	0.003181	0.159645	-0.011893	0.159669	-0.004084	0.161073	-0.001114				0.162877	0.003181	-2.94167	-0.002932	0.163035	-0.01373
	0.166207	0.003796	0.162973	-0.012502	0.162998	-0.004944	0.164402	-0.001252				0.166207	0.003796	-2.94	-0.002704	0.166365	-0.014397
	0.169537	0.001441	0.166301	-0.011447	0.166327	-0.006179	0.167731	-0.001088				0.169537	0.001441	-2.93834	-0.00266	0.169695	-0.015289
	0.172867	0.00142	0.16963	-0.011368	0.169655	-0.005261	0.171061	-0.000833				0.172867	0.00142	-2.93668	-0.003064	0.173026	-0.014692
	0.176197	0.002692	0.172958	-0.010719	0.172983	-0.00357	0.174389	1.7e-05				0.176197	0.002692	-2.93501	-0.003427	0.176356	-0.014708
	0.179527	0.003413	0.176287	-0.011433	0.176312	-0.003281	0.177719	0.001051				0.179527	0.003413	-2.93335	-0.003027	0.179686	-0.014228
	0.182858	0.002775	0.179615	-0.013704	0.17964	-0.003518	0.181048	0.001061				0.182858	0.002775	-2.93168	-0.00273	0.183016	-0.012627
	0.186188	0.001188	0.182943	-0.014297	0.182969	-0.001953	0.184377	0.00232				0.186188	0.001188	-2.93002	-0.002956	0.186347	-0.013985
	0.189518	0.002978	0.186272	-0.01391	0.186297	-0.001725	0.187706	0.003851				0.189518	0.002978	-2.92836	-0.002186	0.189677	-0.013534
	0.192848	0.003824	0.1896	-0.014357	0.189626	-0.001174	0.191035	0.003885				0.192848	0.003824	-2.92669	-0.002418	0.193007	-0.013768
	0.196178	0.003681	0.192929	-0.015075	0.192954	9.6e-05	0.194365	0.003889				0.196178	0.003681	-2.92503	-0.002917	0.196337	-0.013432
	0.199508	0.005161	0.196257	-0.013475	0.196282	0.001407	0.197694	0.00454				0.199508	0.005161	-2.92337	-0.002715	0.199667	-0.014378
	0.202838	0.005814	0.199585	-0.011428	0.199611	0.004108	0.201023	0.004599				0.202838	0.005814	-2.9217	-0.002236	0.202998	-0.013952
	0.206169	0.005449	0.202914	-0.011328	0.202939	0.005894	0.204352	0.0044				0.206169	0.005449	-2.92004	-0.001674	0.206328	-0.015851
	0.209499	0.005793	0.206243	-0.010714	0.206268	0.006798	0.207681	0.003273				0.209499	0.005793	-2.91838	-0.000672	0.209658	-0.016168
	0.212829	0.006993	0.209571	-0.011125	0.209596	0.007856	0.21101	0.002676				0.212829	0.006993	-2.91671	-0.000391	0.212988	-0.017446
	0.216159	0.006733	0.212899	-0.011598	0.212924	0.010207	0.21434	0.002327				0.216159	0.006733	-2.91505	-0.000687	0.216319	-0.01986
	0.219489	0.008298	0.216228	-0.01341	0.216253	0.010017	0.217669	0.002221				0.219489	0.008298	-2.91338	-0.000922	0.219649	-0.020408
	0.222819	0.006564	0.219556	-0.013665	0.219582	0.010475	0.220998	0.001833				0.222819	0.006564	-2.91172	-0.001362	0.22298	-0.020558
	0.22615	0.005524	0.222885	-0.013664	0.22291	0.010289	0.224328	0.002072				0.22615	0.005524	-2.91006	-0.001759	0.22631	-0.019185
	0.22948	0.004987	0.226213	-0.012999	0.226238	0.01077	0.227656	0.003318				0.22948	0.004987	-2.90839	-0.001039	0.22964	-0.019994
	0.23281	0.004495	0.229541	-0.012755	0.229567	0.011492	0.230986	0.002321				0.23281	0.004495	-2.90673	-0.000358	0.23297	-0.020713
	0.23614	0.005102	0.23287	-0.01248	0.232895	0.01177	0.234315	0.00044				0.23614	0.005102	-2.90507	-0.00012	0.2363	-0.020786
	0.23947	0.003719	0.236198	-0.012262	0.236224	0.012819	0.237644	-0.000108				0.23947	0.003719	-2.9034	-0.000266	0.239631	-0.019883
	0.2428	0.005017	0.239527	-0.011419	0.239552	0.011748	0.240973	0.000224				0.2428	0.005017	-2.90174	0.000879	0.242961	-0.01964
	0.24613	0.006327	0.242855	-0.010948	0.24288	0.011785	0.244302	0.001307				0.24613	0.006327	-2.90007	0.000251	0.246291	-0.019811
	0.249461	0.005995	0.246183	-0.010976	0.246209	0.013302	0.247632	0.002317				0.249461	0.005995	-2.89841	-0.000394	0.249621	-0.01988
	0.252791	0.006288	0.249512	-0.012081	0.249537	0.013682	0.250961	0.002856				0.252791	0.006288	-2.89675	-0.000898	0.252952	-0.019482
	0.256121	0.008348	0.25284	-0.012265	0.252866	0.0134	0.25429	0.002782				0.256121	0.008348	-2.89508	-0.00139	0.256282	-0.019592
	0.259451	0.007767	0.256169	-0.011333	0.256194	0.013017	0.257619	0.001929				0.259451	0.007767	-2.89342	-0.00134	0.259612	-0.020025
	0.262781	0.006519	0.259497	-0.010076	0.259522	0.013781	0.260949	0.002336				0.262781	0.006519	-2.89175	-0.001623	0.262942	-0.020006
	0.266111	0.005578	0.262825	-0.008365	0.262851	0.014864	0.264277	0.004032				0.266111	0.005578	-2.89009	-0.00154	0.266273	-0.021402
	0.269442	0.007718	0.266154	-0.008427	0.26618	0.014132	0.267607	0.00406				0.269442	0.007718	-2.88843	-0.001751	0.269603	-0.021396
	0.272772	0.005191	0.269482	-0.008401	0.269508	0.013103	0.270936	0.002732				0.272772	0.005191	-2.88676	-0.002095	0.272933	-0.024055
	0.276102	0.004685	0.272811	-0.008056	0.272836	0.012905	0.274265	0.003108				0.276102	0.004685	-2.8851	-0.00164	0.276263	-0.025046
	0.279432	0.004999	0.276139	-0.007287	0.276165	0.013414	0.277595	0.004882				0.279432	0.004999	-2.88344	-0.001063	0.279593	-0.025851
	0.282762	0.004608	0.279468	-0.007659	0.279493	0.012918	0.280923	0.005752				0.282762	0.004608	-2.88177	-0.001359	0.282924	-0.02414
	0.286092	0.00476	0.282796	-0.007991	0.282822	0.011495	0.284253	0.006396				0.286092	0.00476	-2.88011	-0.001482	0.286254	-0.023466
	0.289423	0.005083	0.286124	-0.007074	0.28615	0.009494	0.287582	0.006373				0.289423	0.005083	-2.87845	-0.001217	0.289584	-0.022789
	0.292753	0.004454	0.289453	-0.006289	0.289478	0.008007	0.290911	0.006124				0.292753	0.004454	-2.87678	-0.001815	0.292914	-0.023109
	0.296083	0.004084	0.292781	-0.004395	0.292807	0.006637	0.29424	0.006687				0.296083	0.004084	-2.87512	-0.002061	0.296245	-0.023493
	0.299413	0.005439	0.29611	-0.0043	0.296135	0.004717	0.29757	0.008354				0.299413	0.005439	-2.87345	-0.001579	0.299575	-0.02351
	0.302743	0.004683	0.299438	-0.003166	0.299464	0.004157	0.300899	0.009472				0.302743	0.004683	-2.87179	-0.001002	0.302905	-0.023719
	0.306073	0.006944	0.302766	-0.001311	0.302792	0.005047	0.304228	0.009308				0.306073	0.006944	-2.87013	-0.0011	0.306235	-0.024874
	0.309403	0.008152	0.306095	0.000173	0.306121	0.003974	0.307557	0.008603				0.309403	0.008152	-2.86846	-0.001366	0.309566	-0.026391
	0.312734	0.009301	0.309423	-2.3e-05	0.309449	0.004372	0.310886	0.00889				0.312734	0.009301	-2.8668	-0.001127	0.312896	-0.02692
	0.316064	0.010596	0.312752	-0.000418	0.312778	0.002371	0.314216	0.010626				0.316064	0.010596	-2.86513	-0.00111	0.316226	-0.026704
	0.319394	0.01103	0.31608	0.000658	0.316106	0.002078	0.317544	0.012307				0.319394	0.01103	-2.86347	-0.00217	0.319556	-0.026571
	0.322724	0.012398	0.319408	0.000757	0.319434	0.000499	0.320874	0.013439				0.322724	0.012398	-2.86181	-0.001897	0.322887	-0.027754
	0.326054	0.011678	0.322737	0.001789	0.322763	0.000197	0.324203	0.013223				0.326054	0.011678	-2.86014	-0.001152	0.326217	-0.028605
	0.329384	0.010536	0.326066	0.001492	0.326091	0.000607	0.327532	0.012867				0.329384	0.010536	-2.85848	-0.001571	0.329547	-0.02795
	0.332715	0.010781	0.329394	0.003185	0.32942	-0.001404	0.330862	0.012397				0.332715	0.010781	-2.85682	-0.001899	0.332878	-0.028385
	0.336045	0.012047	0.332722	0.003348	0.332748	-0.000165	0.33419	0.011965				0.336045	0.012047	-2.85515	-0.001597	0.336208	-0.028674
	0.339375	0.010641	0.336051	0.0033	0.336077	0.000102	0.33752	0.012945				0.339375	0.010641	-2.85349	-0.00103	0.339538	-0.030236
	0.342705	0.010796	0.339379	0.002067	0.339405	-0.002317	0.340849	0.014263				0.342705	0.010796	-2.85182	-0.000432	0.342868	-0.031085
	0.346035	0.009588	0.342708	0.003207	0.342733	-0.001908	0.344178	0.014006				0.346035	0.009588	-2.85016	-0.000628	0.346199	-0.031706
	0.349365	0.011229	0.346036	0.003124	0.346062	-0.002384	0.347507	0.013277				0.349365	0.011229	-2.8485	-0.001199	0.349529	-0.032545
	0.352695	0.011177	0.349364	0.002818	0.349391	-0.004155	0.350837	0.013692				0.352695	0.011177	-2.84683	-0.001414	0.352859	-0.032056
	0.356026	0.012885	0.352693	0.003143	0.352719	-0.003235	0.354166	0.014668				0.356026	0.012885	-2.84517	-0.001507	0.356189	-0.03096
	0.359356	0.013494	0.356021	0.004065	0.356047	-0.002177	0.357495	0.015414				0.359356	0.013494	-2.84351	-0.001492	0.359519	-0.031076
	0.362686	0.014386	0.35935	0.003883	0.359375	-0.003873	0.360824	0.015617				0.362686	0.014386	-2.84184	-0.001685	0.36285	-0.031217
	0.366016	0.014616	0.362678	0.003489	0.362704	-0.002847	0.364153	0.015357				0.366016	0.014616	-2.84018	-0.002283	0.36618	-0.032107
	0.369346	0.01301	0.366006	0.002532	0.366033	-0.001759	0.367483	0.015308				0.369346	0.01301	-2.83852	-0.003415	0.36951	-0.033864
	0.372676	0.013954	0.369335	0.002127	0.369361	-0.000909	0.370811	0.015168				0.372676	0.013954	-2.83685	-0.003661	0.37284	-0.033238
	0.376007	0.014849	0.372663	0.001558	0.372689	0.001773	0.374141	0.014422				0.376007	0.014849	-2.83519	-0.005048	0.376171	-0.033274
	0.379337	0.014871	0.375992	-0.000315	0.376018	0.001542	0.37747	0.014033				0.379337	0.014871	-2.83352	-0.005402	0.379501	-0.033373
	0.382667	0.014546	0.37932	0.000363	0.379346	0.003207	0.380799	0.012784				0.382667	0.014546	-2.83186	-0.005075	0.382831	-0.032054
	0.385997	0.014084	0.382648	-0.000891	0.382675	0.003889	0.384129	0.0106				0.385997	0.014084	-2.8302	-0.00422	0.386161	-0.032578
	0.389328	0.01217	0.385977	-0.001624	0.386003	0.002526	0.387458	0.010061				0.389328	0.01217	-2.82853	-0.00321	0.389492	-0.031502
	0.392657	0.011997	0.389306	-0.001773	0.389331	0.002781	0.390787	0.010832				0.392657	0.011997	-2.82687	-0.002761	0.392822	-0.031853
	0.395988	0.011226	0.392634	-0.000334	0.39266	0.001969	0.394116	0.010168				0.395988	0.011226	-2.8252	-0.002758	0.396152	-0.031448
	0.399318	0.011059	0.395962	0.000479	0.395988	0.003282	0.397445	0.008944				0.399318	0.011059	-2.82354	-0.003782	0.399482	-0.032558
	0.402648	0.009053	0.399291	-0.000611	0.399317	0.00444	0.400774	0.008295				0.402648	0.009053	-2.82188	-0.004661	0.402812	-0.032619
	0.405978	0.009784	0.402619	-0.000215	0.402645	0.005136	0.404104	0.007844				0.405978	0.009784	-2.82021	-0.00406	0.406143	-0.034225
	0.409308	0.009718	0.405948	-0.000539	0.405973	0.005704	0.407433	0.008368				0.409308	0.009718	-2.81855	-0.004224	0.409473	-0.035399
	0.412638	0.010238	0.409276	0.000403	0.409302	0.00797	0.410762	0.007312				0.412638	0.010238	-2.81689	-0.003284	0.412803	-0.036103
	0.415968	0.00957	0.412604	0.001061	0.412631	0.009339	0.414091	0.005798				0.415968	0.00957	-2.81522	-0.00252	0.416133	-0.036356
	0.419299	0.008709	0.415933	0.001571	0.415959	0.008292	0.41742	0.004952				0.419299	0.008709	-2.81356	-0.002868	0.419464	-0.037412
	0.422629	0.007975	0.419261	0.001781	0.419287	0.007555	0.42075	0.004382				0.422629	0.007975	-2.81189	-0.002108	0.422794	-0.035853
	0.425959	0.007231	0.42259	0.002755	0.422616	0.00873	0.424079	0.004149				0.425959	0.007231	-2.81023	-0.002104	0.426125	-0.035521
	0.429289	0.00813	0.425918	0.001272	0.425944	0.008054	0.427408	0.003665				0.429289	0.00813	-2.80857	-0.001129	0.429455	-0.034697
	0.43262	0.007612	0.429246	0.001193	0.429273	0.007112	0.430737	0.003322				0.43262	0.007612	-2.8069	-0.000841	0.432785	-0.034315
	0.435949	0.006463	0.432575	0.002991	0.432601	0.008729	0.434066	0.002949				0.435949	0.006463	-2.80524	-0.001158	0.436115	-0.035399
	0.43928	0.006189	0.435903	0.001284	0.43593	0.008864	0.437396	0.003088				0.43928	0.006189	-2.80358	-0.001559	0.439445	-0.036882
	0.44261	0.006929	0.439232	-0.001072	0.439258	0.007897	0.440725	0.002292				0.44261	0.006929	-2.80191	-0.002838	0.442776	-0.037251
	0.44594	0.00509	0.44256	-0.001905	0.442586	0.007925	0.444054	0.000893				0.44594	0.00509	-2.80025	-0.003405	0.446106	-0.036923
	0.44927	0.005344	0.445889	-0.003021	0.445915	0.006629	0.447383	0.001134				0.44927	0.005344	-2.79859	-0.003567	0.449436	-0.037758
	0.4526	0.005582	0.449217	-0.002347	0.449243	0.005588	0.450712	0.001426				0.4526	0.005582	-2.79692	-0.003935	0.452766	-0.038192
	0.455931	0.004025	0.452545	-0.001519	0.452572	0.005429	0.454041	0.001937				0.455931	0.004025	-2.79526	-0.004431	0.456097	-0.040551
	0.45926	0.002343	0.455874	-0.000729	0.4559	0.004276	0.457371	0.002664				0.45926	0.002343	-2.79359	-0.004133	0.459427	-0.041716
	0.462591	0.00139	0.459202	0.001457	0.459229	0.004588	0.4607	0.002037				0.462591	0.00139	-2.79193	-0.005235	0.462757	-0.041094
	0.465921	0.000322	0.462531	0.000913	0.462557	0.004113	0.464029	0.002082				0.465921	0.000322	-2.79027	-0.00522	0.466087	-0.041508
	0.469251	0.000729	0.465859	0.000762	0.465886	0.003962	0.467358	0.003143				0.469251	0.000729	-2.7886	-0.005612	0.469418	-0.040619
	0.472581	0.000975	0.469187	0.0005	0.469214	0.003885	0.470687	0.00283				0.472581	0.000975	-2.78694	-0.005756	0.472748	-0.040865
	0.475912	0.0014	0.472516	-0.000669	0.472542	0.003519	0.474017	0.001297				0.475912	0.0014	-2.78527	-0.005175	0.476078	-0.041008
	0.479241	0.000206	0.475844	-0.002166	0.475871	0.003445	0.477346	0.000862				0.479241	0.000206	-2.78361	-0.005084	0.479408	-0.041603
	0.482572	-0.000556	0.479173	-0.002532	0.479199	0.002565	0.480675	0.000896				0.482572	-0.000556	-2.78195	-0.005995	0.482738	-0.040893
	0.485902	0.001464	0.482501	-0.002139	0.482528	0.002205	0.484004	0.000253				0.485902	0.001464	-2.78028	-0.005336	0.486069	-0.041919
	0.489232	8.1e-05	0.485829	-0.001692	0.485856	0.002012	0.487333	-9.1e-05				0.489232	8.1e-05	-2.77862	-0.004603	0.489399	-0.040859
	0.492562	-0.000287	0.489158	-0.002398	0.489184	0.001805	0.490663	-0.000355				0.492562	-0.000287	-2.77696	-0.005229	0.492729	-0.040737
	0.495893	-0.00099	0.492486	-0.001998	0.492513	-0.001352	0.493992	-0.000153				0.495893	-0.00099	-2.77529	-0.005165	0.496059	-0.038719
	0.499223	-0.001085	0.495815	-0.003718	0.495842	-0.00105	0.497321	0.000656				0.499223	-0.001085	-2.77363	-0.00524	0.49939	-0.037933
	0.502553	-0.001866	0.499143	-0.003057	0.49917	-0.000504	0.50065	0.001266				0.502553	-0.001866	-2.77197	-0.005302	0.50272	-0.037247
	0.505883	-0.000725	0.502471	-0.00422	0.502498	0.000417	0.503979	0.001429				0.505883	-0.000725	-2.7703	-0.005708	0.50605	-0.037039
	0.509213	-0.00094	0.5058	-0.005879	0.505826	0.0007	0.507308	0.001015				0.509213	-0.00094	-2.76864	-0.005687	0.50938	-0.036905
	0.512543	0.000289	0.509129	-0.006109	0.509155	0.001386	0.510638	0.000198				0.512543	0.000289	-2.76697	-0.006244	0.512711	-0.036219
	0.515873	-0.000886	0.512457	-0.007031	0.512484	0.001745	0.513967	-0.000764				0.515873	-0.000886	-2.76531	-0.006186	0.516041	-0.035923
	0.519204	-0.001505	0.515785	-0.008674	0.515812	0.001899	0.517296	-0.001586				0.519204	-0.001505	-2.76365	-0.005944	0.519371	-0.035791
	0.522534	-0.000757	0.519114	-0.007721	0.51914	0.001663	0.520625	-0.002609				0.522534	-0.000757	-2.76198	-0.007104	0.522701	-0.034741
	0.525864	-0.00248	0.522442	-0.005943	0.522469	0.001953	0.523954	-0.002585				0.525864	-0.00248	-2.76032	-0.007529	0.526032	-0.034081
	0.529194	-0.00101	0.525771	-0.005336	0.525797	0.000772	0.527284	-0.002728				0.529194	-0.00101	-2.75866	-0.007323	0.529362	-0.033996
	0.532524	-0.000344	0.529099	-0.003928	0.529126	0.001408	0.530613	-0.003599				0.532524	-0.000344	-2.75699	-0.007118	0.532692	-0.034535
	0.535854	0.000381	0.532427	-0.003933	0.532454	0.002231	0.533942	-0.004121				0.535854	0.000381	-2.75533	-0.006869	0.536023	-0.032935
	0.539185	0.001422	0.535756	-0.005165	0.535782	0.00171	0.537271	-0.004253				0.539185	0.001422	-2.75366	-0.007109	0.539353	-0.031258
	0.542515	0.00322	0.539084	-0.006372	0.539111	0.001412	0.5406	-0.003682				0.542515	0.00322	-2.752	-0.006253	0.542683	-0.030858
	0.545845	0.004584	0.542413	-0.007697	0.542439	0.00149	0.54393	-0.002668				0.545845	0.004584	-2.75034	-0.006259	0.546013	-0.030822
	0.549175	0.005288	0.545741	-0.008426	0.545768	0.000199	0.547259	-0.001658				0.549175	0.005288	-2.74867	-0.005746	0.549344	-0.03101
	0.552505	0.005987	0.549069	-0.006649	0.549096	-0.000434	0.550588	-0.001221				0.552505	0.005987	-2.74701	-0.005591	0.552674	-0.032151
	0.555835	0.00646	0.552398	-0.007533	0.552425	-0.000478	0.553917	-0.000943				0.555835	0.00646	-2.74535	-0.006345	0.556004	-0.032804
	0.559165	0.005785	0.555727	-0.007475	0.555753	-0.000314	0.557246	-0.001308				0.559165	0.005785	-2.74368	-0.006129	0.559334	-0.031866
	0.562496	0.006156	0.559055	-0.005828	0.559082	-0.000271	0.560575	-0.00179				0.562496	0.006156	-2.74202	-0.006244	0.562665	-0.03247
	0.565826	0.006045	0.562383	-0.004909	0.56241	-0.000207	0.563905	-0.001884				0.565826	0.006045	-2.74035	-0.005604	0.565995	-0.033573
	0.569156	0.005198	0.565711	-0.004953	0.565739	-0.000627	0.567234	-0.001641				0.569156	0.005198	-2.73869	-0.005683	0.569325	-0.034028
	0.572486	0.005573	0.56904	-0.00622	0.569067	-0.000935	0.570563	-0.002036				0.572486	0.005573	-2.73703	-0.005841	0.572655	-0.034061
	0.575816	0.00591	0.572369	-0.006557	0.572395	-0.000555	0.573892	-0.003339				0.575816	0.00591	-2.73536	-0.005948	0.575985	-0.034483
	0.579146	0.006756	0.575697	-0.008336	0.575724	-0.000413	0.577221	-0.003443				0.579146	0.006756	-2.7337	-0.006427	0.579316	-0.036699
	0.582477	0.006208	0.579025	-0.007604	0.579052	-0.001304	0.580551	-0.003419				0.582477	0.006208	-2.73204	-0.006712	0.582646	-0.037528
	0.585807	0.006756	0.582354	-0.008112	0.582381	-0.00161	0.58388	-0.003611				0.585807	0.006756	-2.73037	-0.005233	0.585976	-0.038406
	0.589137	0.006753	0.585682	-0.006891	0.585709	-0.002843	0.587209	-0.003641				0.589137	0.006753	-2.72871	-0.005383	0.589306	-0.038998
	0.592467	0.009009	0.589011	-0.006028	0.589037	-0.003588	0.590538	-0.004125				0.592467	0.009009	-2.72704	-0.005213	0.592637	-0.03929
	0.595797	0.007015	0.592339	-0.004348	0.592366	-0.004627	0.593867	-0.003927				0.595797	0.007015	-2.72538	-0.00635	0.595967	-0.040186
	0.599127	0.007394	0.595667	-0.0038	0.595695	-0.005929	0.597197	-0.003238				0.599127	0.007394	-2.72372	-0.006567	0.599297	-0.040767
	0.602458	0.007067	0.598996	-0.004005	0.599023	-0.006551	0.600526	-0.003016				0.602458	0.007067	-2.72205	-0.007202	0.602627	-0.041719
	0.605788	0.006681	0.602324	-0.004172	0.602351	-0.007302	0.603855	-0.002047				0.605788	0.006681	-2.72039	-0.006916	0.605958	-0.041045
[truncated: 49,649 more rows]

## Sheet: Fig. 7
Fig. 7a
		µM NADP+											Lineweaver-Burk	µM G6P
		100		40		20		15		10				100	40	20	15	10
	µM G6P	mean [U/mg]	SD	mean [U/mg]	SD	mean [U/mg]	SD	mean [U/mg]	SD	mean [U/mg]	SD		[µM G6P]-1	[U/mg]-1	[U/mg]-1	[U/mg]-1	[U/mg]-1	[U/mg]-1
	1200	181.743	0.376279	162.368	0.662416	125.918	1.43689	107.642	2.57317	77.7893	0.13852		0.000833333	0.00550228	0.00615885	0.00794166	0.00929007	0.0128552
	600	177.738	4.82464	160.972	0.333276	123.421	1.74163	103.958	2.91141	79.583	1.93225		0.00166667	0.00562627	0.00621226	0.00810234	0.00961923	0.0125655
	300	158.065	5.16494	143.901	2.79439	110.542	0.270425	96.1637	0.0992384	71.9019	1.94631		0.00333333	0.00632652	0.0069492	0.0090463	0.0103989	0.0139078
	150	136.611	2.47972	125.828	3.25626	92.4798	5.3841	86.0777	0.0215017	64.4992	4.45994		0.00666667	0.00732005	0.00794735	0.0108132	0.0116174	0.0155041
	80	108.246	0.375038	100.364	3.3034	78.1874	0.736845	68.9049	1.34096	57.0178	0.580958		0.0125	0.00923826	0.0099637	0.0127898	0.0145127	0.0175384
	40	80.3881	1.06516	70.8025	1.44475	59.01	2.97343	53.2236	0.389097	45.5355	0.0942765		0.025	0.0124397	0.0141238	0.0169463	0.0187887	0.0219609
	20	50.6298	0.803831	47.132	0.501567	40.3408	0.915061	36.8456	1.02216	30.7527	1.73378		0.05	0.0197512	0.021217	0.0247888	0.0271403	0.0325174
Fig. 7b
		µM G6P												µM NADP+
		600		80		40		25		15				600	80	40	25	15
	µM NADP+	mean [U/mg]	SD	mean [U/mg]	SD	mean [U/mg]	SD	mean [U/mg]	SD	mean [U/mg]	SD		[µM NADP+]-1	[U/mg]-1	[U/mg]-1	[U/mg]-1	[U/mg]-1	[U/mg]-1
	400	169.508	5.68016	105.731	1.49478	73.2441	5.68016	56.5026	2.09269	39.2628	0.199304		0.0025	0.00589943	0.009458	0.013653	0.0176983	0.0254694
	200	169.608	5.3812	105.83	0.199304	73.2441	2.09269	53.6127	1.99304	41.6545	0.996519		0.005	0.00589597	0.00944909	0.013653	0.0186523	0.024007
	100	158.546	7.67319	98.2568	1.79373	72.5466	0.597911	53.812	0.996519	37.2698	0.398608		0.01	0.00630731	0.0101774	0.0137842	0.0185832	0.0268314
	50	140.708	5.97911	85.7006	1.99304	65.272	2.29199	48.0322	0.597911	34.5792	0.697563		0.02	0.00710689	0.0116685	0.0153205	0.0208194	0.0289191
	25	119.782	3.58747	78.2267	0.0996519	57.5988	0.199304	43.0496	0.398608	29.2977	0.199304		0.04	0.00834853	0.0127834	0.0173615	0.023229	0.0341324
	15	94.5696	0.298956	63.6776	0.697563	47.8329	0.398608	36.6719	0	28.1018	0.199304		0.0666667	0.0105742	0.0157041	0.0209061	0.0272688	0.0355849
	10	71.849	1.29547	51.52	0.0996519	37.6684	0.797215	30.1945	0.896867	22.4217	0.0996519		0.1	0.0139181	0.0194099	0.0265474	0.0331186	0.0445997
Fig. 7 c
		µM NADPH											Lineweaver-Burk	µM NADPH
		80		50		25		12.5		0				80	50	25	12.5	0
	µM NADP+	mean (U/mg)	SD	mean (U/mg)	SD	mean (U/mg)	SD	mean (U/mg)	SD	mean (U/mg)	SD		[µM NADP+]-1	[U/mg]-1	[U/mg]-1	[U/mg]-1	[U/mg]-1	[U/mg]-1
	400	160.705	2.44818	171.401	4.80814	173.926	7.81842	185.02	3.81406	185.618	4.49895		0.0025	0.00622257	0.00583426	0.00574958	0.00540481	0.0053874
	100	132.271	4.72293	143.299	6.92897	162.499	3.14847	165.555	3.43795	176.45	4.46349		0.01	0.00756022	0.0069784	0.00615388	0.00604029	0.00566732
	50	94.0049	0.248575	109.551	4.46349	128.484	3.48006	142.901	1.97971	155.723	5.46866		0.02	0.0106377	0.0091282	0.00778304	0.00699786	0.00642167
	30	76.2669	1.24288	86.9629	2.24506	108.288	1.24288	120.845	3.12737	141.971	3.07184		0.0333333	0.0131118	0.0114992	0.0092346	0.0082751	0.00704371
	20	56.5358	2.12383	69.3577	2.1342	88.4909	1.29164	101.977	2.61046	119.117	3.27624		0.05	0.0176879	0.014418	0.0113006	0.00980612	0.00839509
	15	47.8993	0.733794	58.396	1.49145	75.0047	1.24288	87.4944	2.45718	102.044	1.22859		0.0666667	0.0208771	0.0171245	0.0133325	0.0114293	0.00979974
	10	34.6789	4.55646	44.9762	0.187905	55.2736	2.39902	65.5045	1.03348	72.9452	1.44638		0.1	0.028836	0.022234	0.0180918	0.0152661	0.0137089
Fig. 7d		mM GlcN 6-P											Lineweaver-Burk	mM GlcN 6-P
		20		15		10		5		0				20	15	10	5	0
	µM NADP+	mean (U/mg)	SD	mean (U/mg)	SD	mean (U/mg)	SD	mean (U/mg)	SD	mean (U/mg)	SD		[µM NADP+]-1	[U/mg]-1	[U/mg]-1	[U/mg]-1	[U/mg]-1	[U/mg]-1
	400	154.918	1.06517	167.405	6.02299	176.089	5.54885	174.426	0.998058	174.03	2.06583		0.0025	0.00645505	0.00597353	0.00567895	0.00573308	0.00574612
	100	151.132	0.0749084	161.675	4.15937	169.838	1.33276	168.82	2.35031	175.581	6.262		0.01	0.00661674	0.00618525	0.00588797	0.00592346	0.00569538
	50	137.763	4.05805	146.736	0.604464	147.45	0.907994	157.073	3.42457	159.826	1.90345		0.02	0.00725884	0.00681498	0.00678197	0.00636645	0.0062568
	30	126.312	2.57893	130.275	2.61573	136.028	4.56162	141.942	1.52112	144.805	1.94199		0.0333333	0.0079169	0.00767605	0.00735142	0.00704513	0.00690584
	20	106.789	1.16779	115.261	0.942201	119.359	1.52761	127.124	1.35615	124.683	4.00262		0.05	0.00936429	0.00867595	0.00837808	0.00786631	0.00802033
	15	93.3939	0.830488	98.9216	1.44101	102.809	2.47934	106.283	2.28969	107.917	2.09224		0.0666667	0.0107073	0.010109	0.00972677	0.00940888	0.00926641
	10	71.8381	0.406584	73.5713	0.50574	76.3326	0.0168869	80.8297	0.240313	80.9332	0.547308		0.1	0.0139202	0.0135922	0.0131006	0.0123717	0.0123559
Fig. 7e
		mM GlcN 6-P											Lineweaver-Burk	mM GlcN 6-P
		20		15		10		5		0				20	15	10	5	0
	µM G6P	U/mg		U/mg		U/mg		U/mg		U/mg			[µM G6P]-1	[U/mg]-1	[U/mg]-1	[U/mg]-1	[U/mg]-1	[U/mg]-1
	1200	146.275	5.6849	157.374	4.67545	162.185	1.27696	167.858	4.28171	168.269	3.87123		0.000833333	0.00683646	0.00635428	0.00616578	0.0059574	0.00594287
	600	148.915	6.27315	151.086	2.28641	155.421	7.03228	164.513	2.78363	164.534	0.341352		0.00166667	0.00671523	0.00661876	0.00643413	0.00607854	0.00607778
	300	124.328	1.79993	132.774	1.83042	141.418	2.46976	141.259	2.82012	150.67	3.30746		0.00333333	0.00804321	0.0075316	0.00707126	0.00707921	0.00663702
	150	98.7855	2.11724	106.742	0.188495	111.418	0.382572	127.256	4.52259	127.493	0.653936		0.00666667	0.0101229	0.0093684	0.00897524	0.00785815	0.0078436
	80	66.2442	0.25376	76.2013	1.49379	80.6428	5.72999	87.0155	1.8536	106.391	5.20744		0.0125	0.0150957	0.0131231	0.0124004	0.0114922	0.00939929
	40	40.7866	1.99616	48.6351	0.403611	55.8525	1.25849	71.0244	0.0111637	79.9742	0.546163		0.025	0.0245179	0.0205613	0.0179043	0.0140797	0.012504
	20	24.2227	0.611428	29.1995	0.46587	33.1708	0.127095	44.356	1.05025	56.5794	0.477463		0.05	0.0412836	0.0342471	0.030147	0.0225449	0.0176743
Fig. 7f
		µM NADPH											Lineweaver-Burk	µM NADPH
		80		50		25		12.5		0				80	50	25	12.5	0
	µM G6P	U/mg		U/mg		U/mg		U/mg		U/mg			[µM G6P]-1	[U/mg]-1	[U/mg]-1	[U/mg]-1	[U/mg]-1	[U/mg]-1
	1200	141.343	5.16006	149.208	6.53979	154.474	1.87623	161.993	13.6504	175.261	1.78926		0.000833333	0.00707498	0.00670206	0.00647357	0.00617312	0.00570579
	600	134.997	2.66405	140.65	2.03498	146.421	2.7316	158.19	5.9977	176.96	5.51555		0.00166667	0.00740759	0.00710985	0.00682961	0.0063215	0.00565098
	300	115.118	2.84812	129.355	0.669601	134.496	1.75802	137.319	2.35162	160.326	2.05355		0.00333333	0.00868673	0.00773069	0.00743517	0.00728232	0.0062373
	150	101.498	2.4006	103.939	2.25114	113.632	3.70434	121.091	1.9193	141.46	1.42617		0.00666667	0.0098524	0.00962101	0.00880034	0.00825823	0.00706915
	80	75.36	3.41809	84.5478	2.06791	91.2143	0.425572	96.8337	7.86886	114.628	0.479613		0.0125	0.0132696	0.0118276	0.0109632	0.010327	0.00872391
	40	54.3947	1.94294	60.8433	0.249939	66.5125	4.2135	78.1947	1.18637	87.3951	3.19095		0.025	0.0183841	0.0164357	0.0150348	0.0127886	0.0114423
	20	29.7656	0.178166	38.2551	3.08624	40.8794	3.29903	52.6646	1.5959	61.5526	0.459348		0.05	0.0335959	0.0261403	0.0244622	0.0189881	0.0162463

## Sheet: Fig. S1
	unprocessed scan of Fig. S1

## Sheet: Fig. S2
SEC profile Fig. S2 a									SEC profile Fig. S2 b										SEC profile Fig. S2 c								SEC profile Fig. S2 d
	NADP+		G6P		G6P + NADP+				pH 7.8		pH 4.8		0.1 M NaCl		1M NaCl				native		DTT		H2O2				Dimer		Tetramer
	ml	mAU	ml	mAU	ml	mAU			ml	mAU	ml	mAU	ml	mAU	ml	mAU			ml	mAU	ml	mAU	ml	mAU			ml	mAU	ml	mAU
	-6.04097	0	-6.04289	0	-6.04306	0			-6.04255	-0.001177	-6.04269	0	-6.04137	0	-6.04249	-0.589214			-6.04254	-0.000186	-6.04122	0.057563	-6.04273	0			-6.04121	-0.011936	-6.0427	-0.032455
	-6.03764	74.0418	-6.03956	0.015465	-6.03973	-0.116158			-6.03922	-0.036602	-6.03936	-0.040187	-6.03804	-0.107313	-6.03916	-0.565826			-6.03922	0.072626	-6.03789	0.068224	-6.0394	0.150435			-6.03455	0.255881	-6.03604	-0.043405
	-6.03431	74.0455	-6.03623	0.013742	-6.0364	-0.114026			-6.03589	-0.039486	-6.03604	-0.042028	-6.03472	-0.11007	-6.03583	-0.568938			-6.03589	0.069055	-6.03456	0.062561	-6.03607	0.150123			-6.02789	0.249046	-6.02937	-0.044441
	-6.03098	74.0474	-6.0329	0.014297	-6.03307	-0.112755			-6.03256	-0.040661	-6.03271	-0.043308	-6.03139	-0.112346	-6.0325	-0.570368			-6.03256	0.066429	-6.03123	0.058729	-6.03274	0.149952			-6.02123	0.243279	-6.02271	-0.045076
	-6.02765	74.0501	-6.02957	0.014205	-6.02974	-0.111771			-6.02923	-0.041721	-6.02938	-0.043912	-6.02806	-0.113534	-6.02918	-0.571595			-6.02923	0.063017	-6.0279	0.056182	-6.02942	0.150553			-6.01457	0.237112	-6.01605	-0.045717
	-6.02432	74.0518	-6.02624	0.013853	-6.02641	-0.110984			-6.0259	-0.042058	-6.02605	-0.044289	-6.02473	-0.114425	-6.02585	-0.573518			-6.0259	0.059931	-6.02457	0.053674	-6.02608	0.150635			-6.00791	0.234562	-6.00939	-0.046763
	-6.02099	74.0532	-6.02291	0.012716	-6.02308	-0.110761			-6.02257	-0.04252	-6.02272	-0.045503	-6.0214	-0.115217	-6.02252	-0.575258			-6.02257	0.05752	-6.02125	0.051432	-6.02276	0.15056			-6.00125	0.242345	-6.00273	-0.054413
	-6.01766	74.0542	-6.01958	0.012004	-6.01975	-0.110244			-6.01924	-0.043044	-6.01939	-0.046933	-6.01807	-0.115923	-6.01919	-0.576083			-6.01924	0.055974	-6.01792	0.049721	-6.01943	0.149574			-5.99459	0.234062	-5.99607	-0.065062
	-6.01433	74.0551	-6.01626	0.011476	-6.01642	-0.10991			-6.01592	-0.04422	-6.01607	-0.048901	-6.01474	-0.11776	-6.01586	-0.576482			-6.01591	0.05493	-6.01459	0.048082	-6.01609	0.148743			-5.98792	0.206437	-5.98941	-0.075127
	-6.011	74.0575	-6.01293	0.010924	-6.01309	-0.109677			-6.01259	-0.04443	-6.01274	-0.05047	-6.01141	-0.119206	-6.01254	-0.577889			-6.01258	0.053376	-6.01126	0.0463	-6.01276	0.148546			-5.98126	0.166076	-5.98275	-0.085117
	-6.00767	74.0589	-6.0096	0.009111	-6.00976	-0.109723			-6.00926	-0.044601	-6.00941	-0.051926	-6.00809	-0.121203	-6.00921	-0.580284			-6.00925	0.051507	-6.00793	0.044812	-6.00943	0.147366			-5.9746	0.126953	-5.97609	-0.09363
	-6.00434	74.0558	-6.00627	0.006073	-6.00643	-0.109133			-6.00593	-0.046197	-6.00608	-0.053998	-6.00476	-0.122527	-6.00588	-0.585346			-6.00592	0.048808	-6.0046	0.041887	-6.0061	0.143211			-5.96794	0.0906	-5.96943	-0.101826
	-6.00101	74.0521	-6.00294	0.000835	-6.0031	-0.108006			-6.0026	-0.048409	-6.00275	-0.054777	-6.00143	-0.123466	-6.00255	-0.592891			-6.00259	0.046564	-6.00127	0.037274	-6.00277	0.137391			-5.96128	0.054636	-5.96276	-0.108451
	-5.99768	74.0469	-5.99961	-0.004926	-5.99977	-0.109464			-5.99927	-0.049909	-5.99942	-0.055134	-5.9981	-0.123483	-5.99922	-0.600182			-5.99926	0.044304	-5.99794	0.031503	-5.99944	0.130374			-5.95462	0.019321	-5.9561	-0.1163
	-5.99435	74.0422	-5.99628	-0.010687	-5.99644	-0.113003			-5.99594	-0.050891	-5.9961	-0.055393	-5.99477	-0.124657	-5.99589	-0.607354			-5.99593	0.043966	-5.99461	0.025388	-5.99611	0.12395			-5.94796	-0.014228	-5.94944	-0.123154
	-5.99102	74.0381	-5.99295	-0.016871	-5.99311	-0.11672			-5.99262	-0.052259	-5.99277	-0.055865	-5.99144	-0.125633	-5.99257	-0.614388			-5.9926	0.044578	-5.99128	0.018937	-5.99278	0.117645			-5.9413	-0.04846	-5.94278	-0.128175
	-5.98769	74.0336	-5.98962	-0.022392	-5.98978	-0.120757			-5.98929	-0.052735	-5.98944	-0.056591	-5.98811	-0.126661	-5.98924	-0.621941			-5.98927	0.042976	-5.98795	0.013147	-5.98946	0.110777			-5.93464	-0.080715	-5.93612	-0.133832
	-5.98436	74.0297	-5.9863	-0.027967	-5.98645	-0.125144			-5.98596	-0.053644	-5.98611	-0.057991	-5.98478	-0.128743	-5.98591	-0.630171			-5.98594	0.039314	-5.98462	0.007873	-5.98613	0.103927			-5.92798	-0.112717	-5.92946	-0.140164
	-5.98103	74.0255	-5.98297	-0.033767	-5.98312	-0.12955			-5.98263	-0.053308	-5.98278	-0.057174	-5.98146	-0.131789	-5.98258	-0.637455			-5.98261	0.032327	-5.98129	0.002868	-5.9828	0.096827			-5.92131	-0.150753	-5.9228	-0.139048
	-5.9777	74.0209	-5.97964	-0.039698	-5.97979	-0.134148			-5.9793	-0.052929	-5.97945	-0.053484	-5.97813	-0.135296	-5.97925	-0.643987			-5.97928	0.023639	-5.97796	-0.002667	-5.97947	0.090619			-5.91465	-0.193298	-5.91614	-0.13286
	-5.97437	74.0147	-5.97631	-0.044643	-5.97646	-0.1391			-5.97597	-0.053791	-5.97613	-0.052127	-5.9748	-0.13834	-5.97593	-0.649659			-5.97595	0.015889	-5.97463	-0.007129	-5.97614	0.083999			-5.90799	-0.213981	-5.90948	-0.126646
	-5.97104	74.011	-5.97298	-0.049059	-5.97313	-0.142893			-5.97264	-0.055089	-5.9728	-0.050939	-5.97147	-0.140048	-5.9726	-0.654685			-5.97262	0.009963	-5.9713	-0.010223	-5.97281	0.078124			-5.90133	-0.215414	-5.90282	-0.118687
	-5.96771	74.0069	-5.96965	-0.053891	-5.9698	-0.147812			-5.96931	-0.059185	-5.96947	-0.053507	-5.96814	-0.142341	-5.96927	-0.659822			-5.96929	0.002939	-5.96797	-0.014195	-5.96948	0.072484			-5.89467	-0.209181	-5.89615	-0.113257
	-5.96438	74.001	-5.96632	-0.059382	-5.96647	-0.152997			-5.96599	-0.068798	-5.96614	-0.061703	-5.96481	-0.14577	-5.96594	-0.664498			-5.96596	-0.003775	-5.96464	-0.018279	-5.96615	0.066587			-5.88801	-0.204326	-5.88949	-0.108974
	-5.96105	73.9963	-5.96299	-0.063781	-5.96314	-0.157803			-5.96266	-0.081133	-5.96281	-0.071439	-5.96148	-0.148012	-5.96261	-0.667731			-5.96263	-0.009611	-5.96131	-0.020364	-5.96282	0.061149			-5.88135	-0.199845	-5.88283	-0.104002
	-5.95772	73.9919	-5.95966	-0.066899	-5.95981	-0.162677			-5.95933	-0.092996	-5.95948	-0.082652	-5.95815	-0.150614	-5.95929	-0.671326			-5.9593	-0.015431	-5.95798	-0.022331	-5.95949	0.055653			-5.87469	-0.196965	-5.87617	-0.097816
	-5.95439	73.987	-5.95634	-0.071004	-5.95648	-0.166986			-5.956	-0.102941	-5.95616	-0.094106	-5.95483	-0.153807	-5.95596	-0.675485			-5.95597	-0.021454	-5.95465	-0.025049	-5.95616	0.050729			-5.86803	-0.194757	-5.86951	-0.091361
	-5.95106	73.9821	-5.95301	-0.07648	-5.95315	-0.17101			-5.95267	-0.113925	-5.95283	-0.105147	-5.9515	-0.156372	-5.95263	-0.679837			-5.95265	-0.026834	-5.95132	-0.027507	-5.95283	0.045765			-5.86137	-0.190695	-5.86285	-0.087253
	-5.94773	73.9765	-5.94968	-0.08079	-5.94982	-0.17548			-5.94934	-0.123506	-5.9495	-0.115456	-5.94817	-0.159097	-5.9493	-0.685227			-5.94932	-0.030874	-5.94799	-0.029542	-5.9495	0.040268			-5.85471	-0.188584	-5.85619	-0.085341
	-5.9444	73.9716	-5.94635	-0.085197	-5.94649	-0.180215			-5.94601	-0.133769	-5.94617	-0.126195	-5.94484	-0.161976	-5.94597	-0.689177			-5.94599	-0.034663	-5.94466	-0.032266	-5.94617	0.034528			-5.84804	-0.187515	-5.84953	-0.083372
	-5.94107	73.9676	-5.94302	-0.089148	-5.94316	-0.184758			-5.94268	-0.143572	-5.94284	-0.136126	-5.94151	-0.165353	-5.94264	-0.692869			-5.94266	-0.03792	-5.94133	-0.035054	-5.94284	0.030387			-5.84138	-0.185554	-5.84287	-0.081268
	-5.93774	73.9624	-5.93969	-0.093021	-5.93983	-0.188329			-5.93936	-0.152888	-5.93951	-0.144823	-5.93818	-0.168841	-5.93931	-0.696477			-5.93933	-0.042042	-5.938	-0.038509	-5.93951	0.02529			-5.83472	-0.182459	-5.83621	-0.079411
	-5.93441	73.9583	-5.93636	-0.096614	-5.93649	-0.191464			-5.93603	-0.161119	-5.93619	-0.153236	-5.93485	-0.172213	-5.93599	-0.700337			-5.936	-0.045147	-5.93467	-0.041145	-5.93618	0.022558			-5.82806	-0.178943	-5.82955	-0.076406
	-5.93108	73.9548	-5.93303	-0.100626	-5.93316	-0.194908			-5.9327	-0.168958	-5.93286	-0.160278	-5.93153	-0.173908	-5.93266	-0.705311			-5.93267	-0.047969	-5.93134	-0.04356	-5.93285	0.019975			-5.8214	-0.177768	-5.82288	-0.074123
	-5.92775	73.9497	-5.9297	-0.105176	-5.92983	-0.198186			-5.92937	-0.178264	-5.92953	-0.166965	-5.9282	-0.176598	-5.92933	-0.709566			-5.92934	-0.051413	-5.92801	-0.045835	-5.92952	0.015438			-5.81474	-0.175485	-5.81622	-0.073726
	-5.92442	73.9456	-5.92638	-0.10803	-5.9265	-0.200941			-5.92604	-0.186197	-5.9262	-0.173692	-5.92487	-0.178578	-5.926	-0.712047			-5.92601	-0.054009	-5.92468	-0.048344	-5.92619	0.01234			-5.80808	-0.174969	-5.80956	-0.071884
	-5.92109	73.9458	-5.92305	-0.109015	-5.92317	-0.203882			-5.92271	-0.193043	-5.92287	-0.179645	-5.92154	-0.181208	-5.92267	-0.711784			-5.92268	-0.054938	-5.92135	-0.04956	-5.92286	0.011357			-5.80142	-0.172211	-5.8029	-0.070315
	-5.91776	73.9467	-5.91972	-0.107924	-5.91984	-0.207238			-5.91938	-0.198861	-5.91954	-0.18728	-5.91821	-0.184773	-5.91935	-0.70868			-5.91935	-0.056467	-5.91802	-0.04921	-5.91953	0.011963			-5.79476	-0.169544	-5.79624	-0.070194
	-5.91443	73.9485	-5.91639	-0.106472	-5.91651	-0.208214			-5.91606	-0.205137	-5.91622	-0.19412	-5.91488	-0.187939	-5.91602	-0.705521			-5.91602	-0.057762	-5.91469	-0.048108	-5.9162	0.013837			-5.7881	-0.165787	-5.78958	-0.070933
	-5.9111	73.9503	-5.91306	-0.104788	-5.91318	-0.207343			-5.91273	-0.211404	-5.91289	-0.201184	-5.91155	-0.190297	-5.91269	-0.702628			-5.91269	-0.061484	-5.91136	-0.046301	-5.91287	0.016091			-5.78143	-0.161594	-5.78292	-0.068753
	-5.90777	73.9516	-5.90973	-0.102907	-5.90985	-0.205815			-5.9094	-0.217483	-5.90956	-0.208938	-5.90823	-0.191896	-5.90936	-0.701209			-5.90936	-0.066359	-5.90803	-0.043488	-5.90954	0.018378			-5.77477	-0.157289	-5.77626	-0.069135
	-5.90444	73.9538	-5.9064	-0.101556	-5.90652	-0.203874			-5.90607	-0.223037	-5.90623	-0.215449	-5.9049	-0.193302	-5.90603	-0.698417			-5.90603	-0.069013	-5.9047	-0.040748	-5.90621	0.022274			-5.76811	-0.1511	-5.7696	-0.067012
	-5.90111	73.9557	-5.90307	-0.099696	-5.90319	-0.201867			-5.90274	-0.227497	-5.9029	-0.221004	-5.90157	-0.194191	-5.90271	-0.694749			-5.9027	-0.068704	-5.90137	-0.039284	-5.90288	0.025728			-5.76145	-0.146714	-5.76293	-0.065559
	-5.89778	73.9578	-5.89974	-0.097561	-5.89986	-0.199709			-5.89941	-0.232849	-5.89957	-0.2277	-5.89824	-0.19349	-5.89938	-0.692623			-5.89937	-0.065355	-5.89804	-0.037236	-5.89955	0.028954			-5.75479	-0.143138	-5.75627	-0.063754
	-5.89445	73.9599	-5.89642	-0.094484	-5.89653	-0.196884			-5.89608	-0.239313	-5.89625	-0.235762	-5.89491	-0.192944	-5.89605	-0.689668			-5.89604	-0.060668	-5.89471	-0.035393	-5.89622	0.030997			-5.74813	-0.137105	-5.74961	-0.064256
	-5.89112	73.9622	-5.89309	-0.092175	-5.8932	-0.195041			-5.89276	-0.243765	-5.89292	-0.243441	-5.89158	-0.192139	-5.89272	-0.686675			-5.89271	-0.055969	-5.89138	-0.032765	-5.89289	0.034069			-5.74147	-0.131982	-5.74295	-0.066612
	-5.88779	73.9638	-5.88976	-0.091066	-5.88987	-0.193852			-5.88943	-0.247179	-5.88959	-0.250531	-5.88825	-0.191758	-5.88939	-0.684207			-5.88938	-0.050866	-5.88805	-0.029828	-5.88956	0.037239			-5.73481	-0.126833	-5.73629	-0.066153
	-5.88446	73.9647	-5.88643	-0.089865	-5.88654	-0.191564			-5.8861	-0.247067	-5.88626	-0.25278	-5.88492	-0.190681	-5.88606	-0.681062			-5.88605	-0.044225	-5.88472	-0.026361	-5.88623	0.040187			-5.72814	-0.121212	-5.72963	-0.064583
	-5.88113	73.967	-5.8831	-0.087341	-5.88321	-0.189223			-5.88277	-0.241067	-5.88293	-0.250511	-5.8816	-0.188327	-5.88274	-0.678084			-5.88272	-0.038437	-5.88139	-0.023346	-5.8829	0.043236			-5.72148	-0.116178	-5.72297	-0.064401
	-5.8778	73.9678	-5.87977	-0.085465	-5.87988	-0.186232			-5.87944	-0.23432	-5.8796	-0.245333	-5.87827	-0.186896	-5.87941	-0.67766			-5.87939	-0.03429	-5.87806	-0.022006	-5.87957	0.045959			-5.71482	-0.111642	-5.71631	-0.062986
	-5.87447	73.9659	-5.87644	-0.084736	-5.87655	-0.183611			-5.87611	-0.226442	-5.87628	-0.238365	-5.87494	-0.186706	-5.87608	-0.675796			-5.87606	-0.028968	-5.87473	-0.021583	-5.87624	0.047683			-5.70816	-0.106489	-5.70965	-0.062538
	-5.87114	73.9662	-5.87311	-0.083248	-5.87322	-0.182136			-5.87278	-0.218997	-5.87295	-0.231111	-5.87161	-0.185147	-5.87275	-0.673691			-5.87273	-0.024851	-5.8714	-0.020183	-5.87291	0.049421			-5.7015	-0.101782	-5.70299	-0.062497
	-5.86781	73.9666	-5.86978	-0.080834	-5.86989	-0.181242			-5.86945	-0.212682	-5.86962	-0.224026	-5.86828	-0.183871	-5.86942	-0.672418			-5.86941	-0.021486	-5.86807	-0.018196	-5.86958	0.051444			-5.69484	-0.099328	-5.69632	-0.061748
	-5.86448	73.9662	-5.86646	-0.079214	-5.86656	-0.179523			-5.86613	-0.206849	-5.86629	-0.218199	-5.86495	-0.182791	-5.86609	-0.669652			-5.86608	-0.019169	-5.86474	-0.016994	-5.86625	0.053808			-5.68818	-0.098314	-5.68966	-0.060596
	-5.86115	73.9646	-5.86313	-0.079333	-5.86323	-0.177199			-5.8628	-0.201534	-5.86296	-0.212628	-5.86162	-0.180831	-5.86277	-0.668586			-5.86275	-0.01593	-5.86141	-0.014896	-5.86292	0.056567			-5.68152	-0.096392	-5.683	-0.060854
	-5.85782	73.9627	-5.8598	-0.078152	-5.8599	-0.175032			-5.85947	-0.19588	-5.85963	-0.206703	-5.8583	-0.179115	-5.85944	-0.667311			-5.85942	-0.013546	-5.85808	-0.012279	-5.85959	0.057871			-5.67486	-0.095206	-5.67634	-0.059833
	-5.85449	73.9623	-5.85647	-0.076446	-5.85657	-0.173872			-5.85614	-0.189859	-5.85631	-0.2016	-5.85497	-0.177767	-5.85611	-0.665484			-5.85609	-0.010883	-5.85475	-0.009821	-5.85626	0.059826			-5.6682	-0.093412	-5.66968	-0.059204
	-5.85116	73.9615	-5.85314	-0.075912	-5.85324	-0.173474			-5.85281	-0.184492	-5.85298	-0.1964	-5.85164	-0.17581	-5.85278	-0.664227			-5.85276	-0.009666	-5.85142	-0.008448	-5.85293	0.060764			-5.66153	-0.092779	-5.66302	-0.057978
	-5.84783	73.9594	-5.84981	-0.074188	-5.84991	-0.172025			-5.84948	-0.180069	-5.84965	-0.192333	-5.84831	-0.174937	-5.84945	-0.66189			-5.84943	-0.009032	-5.84809	-0.007539	-5.8496	0.061785			-5.65487	-0.09028	-5.65636	-0.058167
	-5.8445	73.9569	-5.84648	-0.0719	-5.84658	-0.170615			-5.84615	-0.174307	-5.84632	-0.189143	-5.84498	-0.173193	-5.84613	-0.659558			-5.8461	-0.006864	-5.84477	-0.006294	-5.84627	0.064278			-5.64821	-0.089007	-5.6497	-0.057976
	-5.84117	73.9553	-5.84315	-0.070642	-5.84325	-0.169527			-5.84283	-0.170033	-5.84299	-0.185632	-5.84165	-0.17077	-5.8428	-0.658518			-5.84277	-0.005349	-5.84143	-0.00528	-5.84294	0.065473			-5.64155	-0.087358	-5.64304	-0.058795
	-5.83784	73.9534	-5.83982	-0.07015	-5.83992	-0.169509			-5.8395	-0.166295	-5.83967	-0.181134	-5.83832	-0.169408	-5.83947	-0.65797			-5.83944	-0.005708	-5.83811	-0.004218	-5.83961	0.067198			-5.63489	-0.085386	-5.63638	-0.059359
	-5.83451	73.9525	-5.83649	-0.069131	-5.83659	-0.168746			-5.83617	-0.162333	-5.83634	-0.176276	-5.835	-0.167687	-5.83614	-0.656883			-5.83611	-0.006065	-5.83478	-0.002234	-5.83628	0.069806			-5.62823	-0.085352	-5.62972	-0.059024
	-5.83118	73.9513	-5.83317	-0.067559	-5.83326	-0.167645			-5.83284	-0.15847	-5.83301	-0.172932	-5.83167	-0.166891	-5.83281	-0.656193			-5.83278	-0.006419	-5.83145	-0.000271	-5.83295	0.072262			-5.62157	-0.085757	-5.62305	-0.05844
	-5.82785	73.9491	-5.82984	-0.066392	-5.82993	-0.166503			-5.82951	-0.156187	-5.82968	-0.169972	-5.82834	-0.165845	-5.82949	-0.655545			-5.82945	-0.005292	-5.82812	0.001427	-5.82962	0.07371			-5.61491	-0.084305	-5.61639	-0.057634
	-5.82452	73.9479	-5.82651	-0.065329	-5.8266	-0.164736			-5.82618	-0.153274	-5.82635	-0.167012	-5.82501	-0.166481	-5.82616	-0.654383			-5.82612	-0.004078	-5.82479	0.002523	-5.82629	0.074511			-5.60825	-0.082195	-5.60973	-0.057876
	-5.82119	73.9469	-5.82318	-0.064344	-5.82327	-0.163721			-5.82285	-0.151952	-5.82302	-0.16386	-5.82168	-0.167585	-5.82283	-0.653628			-5.82279	-0.002855	-5.82146	0.002542	-5.82296	0.074356			-5.60159	-0.081317	-5.60307	-0.056808
	-5.81786	73.9451	-5.81985	-0.063368	-5.81994	-0.16284			-5.81952	-0.150152	-5.8197	-0.160774	-5.81835	-0.167697	-5.8195	-0.652065			-5.81946	-0.002654	-5.81813	0.00305	-5.81963	0.075625			-5.59492	-0.077474	-5.59641	-0.056414
	-5.81453	73.9431	-5.81652	-0.063237	-5.81661	-0.161476			-5.81619	-0.14869	-5.81637	-0.157536	-5.81502	-0.16798	-5.81617	-0.650424			-5.81613	-0.002049	-5.8148	0.002903	-5.8163	0.077366			-5.58826	-0.07771	-5.58975	-0.055798
	-5.8112	73.9414	-5.81319	-0.063132	-5.81328	-0.160936			-5.81287	-0.145818	-5.81304	-0.155049	-5.81169	-0.167316	-5.81284	-0.649035			-5.8128	-0.000185	-5.81147	0.003587	-5.81297	0.079702			-5.5816	-0.078166	-5.58309	-0.055167
	-5.80787	73.9404	-5.80986	-0.063116	-5.80995	-0.160371			-5.80954	-0.143833	-5.80971	-0.151953	-5.80837	-0.166057	-5.80952	-0.648601			-5.80947	0.001841	-5.80814	0.003787	-5.80964	0.080966			-5.57494	-0.075588	-5.57643	-0.0564
	-5.80454	73.9387	-5.80653	-0.062786	-5.80662	-0.158895			-5.80621	-0.141479	-5.80638	-0.147779	-5.80504	-0.165048	-5.80619	-0.648578			-5.80614	0.00313	-5.80481	0.004097	-5.80631	0.081125			-5.56828	-0.074403	-5.56977	-0.057417
	-5.80121	73.9381	-5.80321	-0.061461	-5.80329	-0.157969			-5.80288	-0.139868	-5.80305	-0.144868	-5.80171	-0.165263	-5.80286	-0.648728			-5.80281	0.004181	-5.80148	0.004525	-5.80298	0.082049			-5.56162	-0.073866	-5.56311	-0.056499
	-5.79788	73.9378	-5.79988	-0.060493	-5.79996	-0.157698			-5.79955	-0.13803	-5.79973	-0.140961	-5.79838	-0.165528	-5.79953	-0.649202			-5.79948	0.005913	-5.79815	0.005573	-5.79965	0.082904			-5.55496	-0.073426	-5.55645	-0.056572
	-5.79455	73.938	-5.79655	-0.060033	-5.79663	-0.157465			-5.79622	-0.135605	-5.7964	-0.138317	-5.79505	-0.164983	-5.7962	-0.647898			-5.79615	0.007459	-5.79482	0.007055	-5.79632	0.084643			-5.5483	-0.072557	-5.54978	-0.0567
	-5.79122	73.941	-5.79322	-0.059534	-5.7933	-0.156255			-5.79289	-0.13394	-5.79307	-0.136396	-5.79172	-0.16333	-5.79287	-0.647284			-5.79282	0.008199	-5.79149	0.009319	-5.79299	0.088148			-5.54164	-0.07133	-5.54312	-0.057279
	-5.78789	73.9432	-5.78989	-0.059287	-5.78997	-0.154964			-5.78957	-0.13215	-5.78974	-0.135032	-5.78839	-0.162191	-5.78955	-0.645645			-5.78949	0.010021	-5.78816	0.011243	-5.78966	0.091935			-5.53498	-0.070625	-5.53646	-0.056599
	-5.78456	73.9453	-5.78656	-0.058621	-5.78664	-0.152902			-5.78624	-0.129155	-5.78641	-0.134038	-5.78507	-0.161522	-5.78622	-0.643683			-5.78616	0.01236	-5.78483	0.013323	-5.78633	0.094846			-5.52831	-0.070841	-5.5298	-0.058162
	-5.78123	73.9488	-5.78323	-0.057513	-5.78331	-0.151686			-5.78291	-0.126703	-5.78308	-0.131327	-5.78174	-0.161041	-5.78289	-0.642087			-5.78284	0.015678	-5.7815	0.016485	-5.783	0.098531			-5.52165	-0.071684	-5.52314	-0.058404
	-5.7779	73.9533	-5.7799	-0.056299	-5.77998	-0.151214			-5.77958	-0.123719	-5.77976	-0.128268	-5.77841	-0.161553	-5.77956	-0.639913			-5.77951	0.017741	-5.77817	0.018863	-5.77967	0.102293			-5.51499	-0.073694	-5.51648	-0.059568
	-5.77457	73.9575	-5.77657	-0.055753	-5.77665	-0.149274			-5.77625	-0.121081	-5.77643	-0.125715	-5.77508	-0.161174	-5.77623	-0.636639			-5.77618	0.020815	-5.77484	0.020751	-5.77634	0.107925			-5.50833	-0.074022	-5.50982	-0.06047
	-5.77124	73.9623	-5.77325	-0.054687	-5.77332	-0.1459			-5.77292	-0.118914	-5.7731	-0.122832	-5.77175	-0.160413	-5.7729	-0.634732			-5.77285	0.025419	-5.77151	0.024035	-5.77301	0.114337			-5.50167	-0.07311	-5.50316	-0.060323
	-5.76791	73.9674	-5.76992	-0.053273	-5.76999	-0.143123			-5.76959	-0.116565	-5.76977	-0.119395	-5.76842	-0.160218	-5.76958	-0.633101			-5.76952	0.030101	-5.76818	0.02762	-5.76968	0.120534			-5.49501	-0.074371	-5.4965	-0.060722
	-5.76458	73.9729	-5.76659	-0.052281	-5.76666	-0.141753			-5.76626	-0.113155	-5.76644	-0.114564	-5.76509	-0.159107	-5.76625	-0.631225			-5.76619	0.034919	-5.76485	0.031782	-5.76635	0.125307			-5.48835	-0.076379	-5.48984	-0.060232
	-5.76125	73.9783	-5.76326	-0.051502	-5.76333	-0.140071			-5.76294	-0.110458	-5.76311	-0.110173	-5.76176	-0.1581	-5.76292	-0.628943			-5.76286	0.039181	-5.76152	0.036111	-5.76302	0.129171			-5.48169	-0.077897	-5.48317	-0.059914
	-5.75792	73.9831	-5.75993	-0.049997	-5.75999	-0.137503			-5.75961	-0.108191	-5.75979	-0.106033	-5.75844	-0.157869	-5.75959	-0.625718			-5.75953	0.044102	-5.75819	0.040691	-5.75969	0.135064			-5.47503	-0.079538	-5.47651	-0.05954
	-5.75459	73.9897	-5.7566	-0.048408	-5.75666	-0.134478			-5.75628	-0.104786	-5.75646	-0.102828	-5.75511	-0.156467	-5.75626	-0.62229			-5.7562	0.050036	-5.75486	0.045169	-5.75636	0.141814			-5.46837	-0.079394	-5.46985	-0.058619
	-5.75126	73.9958	-5.75327	-0.047509	-5.75333	-0.132468			-5.75295	-0.101788	-5.75313	-0.099918	-5.75178	-0.155294	-5.75294	-0.619683			-5.75287	0.058408	-5.75153	0.0487	-5.75303	0.147567			-5.4617	-0.080199	-5.46319	-0.058356
	-5.74793	74.0021	-5.74994	-0.047159	-5.75	-0.130993			-5.74962	-0.098637	-5.7498	-0.096335	-5.74845	-0.15392	-5.74961	-0.616654			-5.74954	0.066853	-5.7482	0.053664	-5.7497	0.153445			-5.45504	-0.080626	-5.45653	-0.058714
	-5.7446	74.0091	-5.74661	-0.04598	-5.74667	-0.128744			-5.74629	-0.093568	-5.74647	-0.091863	-5.74512	-0.152122	-5.74628	-0.613704			-5.74621	0.074488	-5.74487	0.058259	-5.74637	0.159734			-5.44838	-0.081425	-5.44987	-0.060876
	-5.74127	74.0153	-5.74329	-0.045277	-5.74334	-0.127828			-5.74296	-0.089586	-5.74314	-0.086958	-5.74179	-0.149182	-5.74295	-0.610028			-5.74288	0.08311	-5.74154	0.062435	-5.74304	0.166824			-5.44172	-0.080735	-5.44321	-0.060503
	-5.73794	74.0218	-5.73996	-0.044553	-5.74001	-0.126217			-5.73964	-0.084659	-5.73982	-0.082683	-5.73846	-0.146396	-5.73962	-0.606507			-5.73955	0.091684	-5.73821	0.067341	-5.73971	0.17492			-5.43506	-0.080841	-5.43655	-0.06003
	-5.73461	74.029	-5.73663	-0.044436	-5.73668	-0.124464			-5.73631	-0.080791	-5.73649	-0.078359	-5.73513	-0.14342	-5.7363	-0.603475			-5.73622	0.100928	-5.73488	0.072652	-5.73638	0.181138			-5.4284	-0.081191	-5.42989	-0.05945
	-5.73128	74.0361	-5.7333	-0.043808	-5.73335	-0.123414			-5.73298	-0.076357	-5.73316	-0.075082	-5.73181	-0.140662	-5.73297	-0.60051			-5.73289	0.109887	-5.73155	0.077877	-5.73305	0.187275			-5.42174	-0.082527	-5.42323	-0.059538
	-5.72795	74.0419	-5.72997	-0.043597	-5.73002	-0.122193			-5.72965	-0.072634	-5.72983	-0.071329	-5.72848	-0.138127	-5.72964	-0.598651			-5.72956	0.118118	-5.72822	0.083109	-5.72972	0.193169			-5.41508	-0.083511	-5.41656	-0.059582
	-5.72462	74.0484	-5.72664	-0.043196	-5.72669	-0.120557			-5.72632	-0.06826	-5.7265	-0.067204	-5.72515	-0.136498	-5.72631	-0.597236			-5.72623	0.125641	-5.72489	0.088887	-5.72639	0.199567			-5.40842	-0.082816	-5.4099	-0.056872
	-5.72129	74.0555	-5.72331	-0.04231	-5.72336	-0.120353			-5.72299	-0.063851	-5.72318	-0.062834	-5.72182	-0.135495	-5.72298	-0.59575			-5.7229	0.134362	-5.72156	0.094215	-5.72306	0.20719			-5.40175	-0.083355	-5.40324	-0.05614
	-5.71796	74.0624	-5.71998	-0.042543	-5.72003	-0.120145			-5.71966	-0.059125	-5.71985	-0.059374	-5.71849	-0.132711	-5.71965	-0.593151			-5.71957	0.142995	-5.71823	0.098066	-5.71973	0.21392			-5.39509	-0.084725	-5.39658	-0.05496
	-5.71463	74.0684	-5.71665	-0.04287	-5.7167	-0.118114			-5.71633	-0.055447	-5.71652	-0.055664	-5.71516	-0.130029	-5.71633	-0.590709			-5.71624	0.151553	-5.7149	0.102656	-5.7164	0.221113			-5.38843	-0.086096	-5.38992	-0.05425
	-5.7113	74.0741	-5.71333	-0.041962	-5.71337	-0.116291			-5.71301	-0.052341	-5.71319	-0.050288	-5.71183	-0.128656	-5.713	-0.589625			-5.71291	0.161978	-5.71157	0.108162	-5.71307	0.226908			-5.38177	-0.086808	-5.38326	-0.0548
	-5.70797	74.0777	-5.71	-0.040875	-5.71004	-0.115633			-5.70968	-0.048502	-5.70986	-0.045545	-5.70851	-0.126699	-5.70967	-0.588461			-5.70958	0.171041	-5.70824	0.112942	-5.70974	0.232359			-5.37511	-0.086661	-5.3766	-0.053912
	-5.70464	74.0811	-5.70667	-0.040036	-5.70671	-0.114182			-5.70635	-0.045491	-5.70653	-0.040397	-5.70518	-0.124771	-5.70634	-0.58773			-5.70625	0.179815	-5.70491	0.116472	-5.70641	0.237598			-5.36845	-0.087463	-5.36994	-0.05297
	-5.70131	74.0858	-5.70334	-0.039712	-5.70338	-0.11287			-5.70302	-0.043509	-5.7032	-0.035358	-5.70185	-0.122778	-5.70301	-0.586369			-5.70292	0.1886	-5.70158	0.119432	-5.70308	0.242466			-5.36179	-0.087528	-5.36328	-0.053623
	-5.69798	74.0895	-5.70001	-0.039424	-5.70005	-0.110997			-5.69969	-0.040591	-5.69988	-0.031461	-5.69852	-0.121072	-5.69968	-0.585688			-5.6996	0.197247	-5.69825	0.122041	-5.69975	0.246274			-5.35513	-0.087696	-5.35662	-0.054391
	-5.69465	74.093	-5.69668	-0.038968	-5.69672	-0.108484			-5.69636	-0.037733	-5.69655	-0.027808	-5.69519	-0.118752	-5.69636	-0.585202			-5.69627	0.2061	-5.69492	0.125349	-5.69642	0.249277			-5.34847	-0.087324	-5.34995	-0.053868
	-5.69132	74.0968	-5.69335	-0.038244	-5.69339	-0.10663			-5.69303	-0.035502	-5.69322	-0.024335	-5.69186	-0.115823	-5.69303	-0.585358			-5.69294	0.214151	-5.69159	0.128494	-5.69309	0.250849			-5.3418	-0.086759	-5.34329	-0.054222
	-5.68799	74.0998	-5.69002	-0.03776	-5.69006	-0.106491			-5.68971	-0.032769	-5.68989	-0.020655	-5.68853	-0.112279	-5.6897	-0.584416			-5.68961	0.220972	-5.68826	0.130679	-5.68976	0.25182			-5.33514	-0.087431	-5.33663	-0.054549
	-5.68466	74.1023	-5.68669	-0.036651	-5.68673	-0.107034			-5.68638	-0.031315	-5.68656	-0.017474	-5.6852	-0.110018	-5.68637	-0.583525			-5.68628	0.228283	-5.68494	0.132802	-5.68643	0.252518			-5.32848	-0.087978	-5.32997	-0.054622
	-5.68133	74.1046	-5.68336	-0.036068	-5.6834	-0.10688			-5.68305	-0.029666	-5.68323	-0.015375	-5.68188	-0.10853	-5.68304	-0.583634			-5.68295	0.236135	-5.6816	0.134662	-5.6831	0.254055			-5.32182	-0.088208	-5.32331	-0.054939
	-5.678	74.1079	-5.68004	-0.035058	-5.68007	-0.106546			-5.67972	-0.027828	-5.67991	-0.013057	-5.67855	-0.106679	-5.67972	-0.583964			-5.67962	0.243594	-5.67828	0.135905	-5.67977	0.25639			-5.31516	-0.085865	-5.31665	-0.055633
	-5.67467	74.1109	-5.67671	-0.035173	-5.67674	-0.106867			-5.67639	-0.025444	-5.67658	-0.011345	-5.67522	-0.105323	-5.67639	-0.584215			-5.67629	0.249652	-5.67495	0.136794	-5.67644	0.257839			-5.3085	-0.085031	-5.30999	-0.056431
	-5.67134	74.112	-5.67338	-0.0366	-5.67341	-0.106587			-5.67306	-0.02325	-5.67325	-0.009747	-5.67189	-0.10523	-5.67306	-0.584305			-5.67296	0.256411	-5.67162	0.137182	-5.67311	0.259228			-5.30184	-0.084678	-5.30333	-0.055608
	-5.66801	74.1128	-5.67005	-0.037051	-5.67008	-0.106919			-5.66973	-0.02222	-5.66992	-0.007345	-5.66856	-0.104045	-5.66973	-0.584782			-5.66963	0.260452	-5.66829	0.138778	-5.66978	0.261759			-5.29518	-0.087867	-5.29667	-0.055962
	-5.66468	74.114	-5.66672	-0.035952	-5.66675	-0.107226			-5.66641	-0.02097	-5.66659	-0.00498	-5.66523	-0.102263	-5.6664	-0.585328			-5.6663	0.264036	-5.66496	0.139491	-5.66645	0.26409			-5.28852	-0.087997	-5.29001	-0.054449
	-5.66135	74.1153	-5.66339	-0.036362	-5.66342	-0.108001			-5.66308	-0.020098	-5.66326	-0.002984	-5.6619	-0.101243	-5.66308	-0.585299			-5.66297	0.267323	-5.66163	0.140331	-5.66312	0.264659			-5.28186	-0.088661	-5.28334	-0.05226
	-5.65802	74.1163	-5.66006	-0.036482	-5.66009	-0.10799			-5.65975	-0.019099	-5.65994	-0.001121	-5.65858	-0.100727	-5.65975	-0.585754			-5.65964	0.269736	-5.6583	0.141113	-5.65979	0.264887			-5.2752	-0.090457	-5.27668	-0.048785
	-5.65469	74.1163	-5.65673	-0.036652	-5.65676	-0.107211			-5.65642	-0.019017	-5.65661	-9.2e-05	-5.65525	-0.099785	-5.65642	-0.586304			-5.65631	0.272731	-5.65497	0.140983	-5.65646	0.264576			-5.26853	-0.091363	-5.27002	-0.048336
	-5.65136	74.1164	-5.6534	-0.037191	-5.65343	-0.105401			-5.65309	-0.018454	-5.65328	0.000559	-5.65192	-0.099687	-5.65309	-0.588317			-5.65298	0.274732	-5.65164	0.141145	-5.65313	0.264247			-5.26187	-0.091411	-5.26336	-0.046834
	-5.64803	74.1158	-5.65008	-0.036575	-5.6501	-0.104185			-5.64976	-0.018308	-5.64995	0.001864	-5.64859	-0.099545	-5.64976	-0.588796			-5.64965	0.276629	-5.64831	0.141069	-5.6498	0.263507			-5.25521	-0.092714	-5.2567	-0.045593
	-5.6447	74.1156	-5.64675	-0.03508	-5.64677	-0.103922			-5.64643	-0.019007	-5.64662	0.002251	-5.64526	-0.098943	-5.64643	-0.588126			-5.64632	0.280064	-5.64498	0.141022	-5.64647	0.263699			-5.24855	-0.093608	-5.25004	-0.044385
	-5.64137	74.1146	-5.64342	-0.035203	-5.64344	-0.103557			-5.6431	-0.019136	-5.6433	0.003265	-5.64193	-0.098117	-5.64311	-0.586701			-5.64299	0.283479	-5.64165	0.140959	-5.64314	0.264348			-5.24189	-0.093388	-5.24338	-0.042887
	-5.63804	74.1126	-5.64009	-0.035403	-5.64011	-0.102541			-5.63978	-0.0194	-5.63997	0.003929	-5.6386	-0.097405	-5.63978	-0.585265			-5.63966	0.285878	-5.63832	0.140507	-5.63981	0.263738			-5.23523	-0.094563	-5.23672	-0.042053
	-5.63471	74.1098	-5.63676	-0.034931	-5.63678	-0.100811			-5.63645	-0.019187	-5.63664	0.004671	-5.63528	-0.097048	-5.63645	-0.585545			-5.63633	0.288023	-5.63499	0.140729	-5.63648	0.26325			-5.22857	-0.095448	-5.23006	-0.041583
	-5.63138	74.1091	-5.63343	-0.034175	-5.63345	-0.10023			-5.63312	-0.018835	-5.63331	0.004799	-5.63195	-0.096658	-5.63312	-0.585378			-5.633	0.289215	-5.63166	0.1406	-5.63315	0.261936			-5.22191	-0.095432	-5.2234	-0.041387
	-5.62805	74.1098	-5.6301	-0.033567	-5.63012	-0.100013			-5.62979	-0.018428	-5.62998	0.004278	-5.62862	-0.096064	-5.62979	-0.585227			-5.62967	0.288856	-5.62833	0.139348	-5.62982	0.261696			-5.21525	-0.095602	-5.21673	-0.04108
	-5.62472	74.1103	-5.62677	-0.033292	-5.62679	-0.099348			-5.62646	-0.018811	-5.62665	0.003685	-5.62529	-0.095495	-5.62646	-0.584957			-5.62634	0.289636	-5.625	0.138685	-5.62649	0.261007			-5.20859	-0.094788	-5.21007	-0.04038
	-5.62139	74.1102	-5.62344	-0.03299	-5.62346	-0.099457			-5.62313	-0.018746	-5.62333	0.003374	-5.62196	-0.094615	-5.62314	-0.584563			-5.62301	0.290089	-5.62167	0.138739	-5.62316	0.260329			-5.20192	-0.095707	-5.20341	-0.039572
	-5.61806	74.1096	-5.62012	-0.033319	-5.62013	-0.099924			-5.6198	-0.017371	-5.62	0.003429	-5.61863	-0.09389	-5.61981	-0.584571			-5.61968	0.290479	-5.61834	0.137978	-5.61983	0.259869			-5.19526	-0.096449	-5.19675	-0.039578
	-5.61473	74.1088	-5.61679	-0.034642	-5.6168	-0.100071			-5.61648	-0.016489	-5.61667	0.003623	-5.6153	-0.092234	-5.61648	-0.584576			-5.61636	0.290999	-5.61501	0.137407	-5.61651	0.259012			-5.1886	-0.095987	-5.19009	-0.03964
	-5.6114	74.1082	-5.61346	-0.034429	-5.61347	-0.100564			-5.61315	-0.016702	-5.61334	0.003798	-5.61198	-0.09137	-5.61315	-0.585239			-5.61303	0.291717	-5.61168	0.136688	-5.61317	0.258794			-5.18194	-0.09696	-5.18343	-0.040679
	-5.60807	74.1079	-5.61013	-0.033908	-5.61014	-0.101529			-5.60982	-0.016418	-5.61001	0.003445	-5.60865	-0.091853	-5.60982	-0.585738			-5.6097	0.292379	-5.60835	0.135896	-5.60984	0.258437			-5.17528	-0.096021	-5.17677	-0.039644
	-5.60474	74.1076	-5.6068	-0.034499	-5.60681	-0.101824			-5.60649	-0.017032	-5.60668	0.003013	-5.60532	-0.093156	-5.60649	-0.586289			-5.60637	0.29273	-5.60502	0.135404	-5.60651	0.25784			-5.16862	-0.095993	-5.17011	-0.040065
	-5.60141	74.1063	-5.60347	-0.035564	-5.60348	-0.100727			-5.60316	-0.017194	-5.60335	0.002704	-5.60199	-0.093486	-5.60317	-0.586965			-5.60304	0.292567	-5.60169	0.134479	-5.60318	0.258392			-5.16196	-0.095427	-5.16345	-0.041311
	-5.59808	74.1055	-5.60014	-0.035794	-5.60015	-0.099847			-5.59983	-0.01804	-5.60003	0.002038	-5.59866	-0.093315	-5.59984	-0.58706			-5.59971	0.29094	-5.59836	0.132939	-5.59985	0.258108			-5.1553	-0.094331	-5.15679	-0.04189
	-5.59475	74.1044	-5.59681	-0.03745	-5.59682	-0.099068			-5.5965	-0.019384	-5.5967	0.001022	-5.59533	-0.09336	-5.59651	-0.587043			-5.59638	0.289921	-5.59503	0.131568	-5.59652	0.258121			-5.14863	-0.094563	-5.15013	-0.04234
	-5.59142	74.1028	-5.59348	-0.038061	-5.59349	-0.098287			-5.59317	-0.020249	-5.59337	0.000424	-5.592	-0.092801	-5.59318	-0.587391			-5.59305	0.289754	-5.5917	0.131513	-5.59319	0.258722			-5.14197	-0.093839	-5.14346	-0.04291
	-5.58809	74.1016	-5.59016	-0.036598	-5.59016	-0.098496			-5.58985	-0.020903	-5.59004	0.000272	-5.58867	-0.091228	-5.58985	-0.588476			-5.58972	0.28904	-5.58837	0.131953	-5.58986	0.257539			-5.13531	-0.095343	-5.1368	-0.043856
	-5.58476	74.1001	-5.58683	-0.036234	-5.58683	-0.098349			-5.58652	-0.021299	-5.58671	-0.000307	-5.58535	-0.090475	-5.58653	-0.589477			-5.58639	0.288762	-5.58504	0.13162	-5.58653	0.255782			-5.12865	-0.098577	-5.13014	-0.044372
	-5.58143	74.0982	-5.5835	-0.036043	-5.5835	-0.097084			-5.58319	-0.020966	-5.58338	-0.001285	-5.58202	-0.090768	-5.5832	-0.589433			-5.58306	0.288955	-5.58171	0.130617	-5.58321	0.254422			-5.12199	-0.100165	-5.12348	-0.046635
	-5.5781	74.0962	-5.58017	-0.03476	-5.58017	-0.095052			-5.57986	-0.021522	-5.58006	-0.002742	-5.57869	-0.091209	-5.57987	-0.589613			-5.57973	0.289292	-5.57838	0.128812	-5.57988	0.254298			-5.11533	-0.0995	-5.11682	-0.048179
	-5.57477	74.0946	-5.57684	-0.033331	-5.57683	-0.094174			-5.57653	-0.021487	-5.57673	-0.003114	-5.57536	-0.091643	-5.57654	-0.589028			-5.5764	0.289088	-5.57505	0.127846	-5.57655	0.253794			-5.10867	-0.099862	-5.11016	-0.048297
	-5.57144	74.0929	-5.57351	-0.031234	-5.5735	-0.09511			-5.5732	-0.02037	-5.5734	-0.002469	-5.57203	-0.091833	-5.57321	-0.58853			-5.57307	0.288336	-5.57172	0.128288	-5.57322	0.252754			-5.10201	-0.10133	-5.1035	-0.049587
	-5.56811	74.0916	-5.57018	-0.029001	-5.57017	-0.096373			-5.56987	-0.020449	-5.57007	-0.002982	-5.5687	-0.091527	-5.56989	-0.587413			-5.56974	0.288534	-5.56839	0.128761	-5.56989	0.252889			-5.09535	-0.100447	-5.09684	-0.050564
	-5.56478	74.091	-5.56685	-0.028791	-5.56684	-0.097228			-5.56654	-0.020917	-5.56674	-0.003897	-5.56537	-0.092109	-5.56656	-0.58818			-5.56641	0.288226	-5.56506	0.128949	-5.56656	0.254331			-5.08869	-0.100468	-5.09018	-0.050637
	-5.56145	74.091	-5.56352	-0.029785	-5.56351	-0.097183			-5.56322	-0.020765	-5.56342	-0.004527	-5.56205	-0.093347	-5.56323	-0.589284			-5.56308	0.286869	-5.56173	0.128995	-5.56323	0.254189			-5.08202	-0.099922	-5.08352	-0.049832
	-5.55812	74.0915	-5.5602	-0.028737	-5.56018	-0.097021			-5.55989	-0.020769	-5.56009	-0.005704	-5.55872	-0.094369	-5.5599	-0.590009			-5.55975	0.286291	-5.5584	0.12881	-5.5599	0.253219			-5.07536	-0.101159	-5.07686	-0.049926
	-5.55479	74.0924	-5.55687	-0.027931	-5.55685	-0.097325			-5.55656	-0.021122	-5.55676	-0.007329	-5.55539	-0.095012	-5.55657	-0.590654			-5.55642	0.285188	-5.55507	0.128413	-5.55657	0.252777			-5.0687	-0.104728	-5.07019	-0.04817
	-5.55146	74.0932	-5.55354	-0.028276	-5.55352	-0.097678			-5.55323	-0.022243	-5.55343	-0.007889	-5.55206	-0.096406	-5.55324	-0.590034			-5.55309	0.283772	-5.55174	0.128409	-5.55324	0.252794			-5.06204	-0.105853	-5.06353	-0.047042
	-5.54813	74.0927	-5.55021	-0.029023	-5.55019	-0.097259			-5.5499	-0.023455	-5.5501	-0.007609	-5.54873	-0.097631	-5.54992	-0.590482			-5.54976	0.283143	-5.54841	0.128225	-5.54991	0.2527			-5.05538	-0.105887	-5.05687	-0.046597
	-5.5448	74.0915	-5.54688	-0.029622	-5.54686	-0.096702			-5.54657	-0.024055	-5.54677	-0.007606	-5.5454	-0.097318	-5.54659	-0.590405			-5.54643	0.282289	-5.54508	0.128004	-5.54658	0.253072			-5.04872	-0.105125	-5.05021	-0.046865
	-5.54147	74.0915	-5.54355	-0.028768	-5.54353	-0.096824			-5.54324	-0.024198	-5.54345	-0.007873	-5.54207	-0.097381	-5.54326	-0.589932			-5.5431	0.281483	-5.54175	0.127597	-5.54325	0.253173			-5.04206	-0.10405	-5.04355	-0.044811
	-5.53814	74.091	-5.54022	-0.028293	-5.5402	-0.096641			-5.53991	-0.024175	-5.54012	-0.008455	-5.53874	-0.097978	-5.53993	-0.590416			-5.53977	0.28084	-5.53842	0.127261	-5.53992	0.252639			-5.0354	-0.10254	-5.03689	-0.042697
	-5.53481	74.0905	-5.53689	-0.027846	-5.53687	-0.095778			-5.53659	-0.024824	-5.53679	-0.008788	-5.53542	-0.098526	-5.5366	-0.591392			-5.53644	0.279815	-5.53509	0.127454	-5.53659	0.252675			-5.02874	-0.102934	-5.03023	-0.043178
	-5.53148	74.0895	-5.53356	-0.026857	-5.53354	-0.095362			-5.53326	-0.02698	-5.53346	-0.008746	-5.53209	-0.100022	-5.53327	-0.591888			-5.53311	0.278766	-5.53176	0.12754	-5.53326	0.253579			-5.02208	-0.101948	-5.02357	-0.043167
	-5.52815	74.0881	-5.53024	-0.026836	-5.53021	-0.095144			-5.52993	-0.027659	-5.53013	-0.009109	-5.52876	-0.100326	-5.52995	-0.591763			-5.52979	0.277951	-5.52843	0.126932	-5.52993	0.253008			-5.01541	-0.101201	-5.01691	-0.042773
	-5.52482	74.087	-5.52691	-0.0266	-5.52688	-0.094532			-5.5266	-0.027133	-5.5268	-0.009786	-5.52543	-0.100563	-5.52662	-0.591327			-5.52646	0.277494	-5.5251	0.126423	-5.5266	0.252607			-5.00875	-0.102185	-5.01025	-0.043268
	-5.52149	74.0857	-5.52358	-0.025402	-5.52355	-0.094777			-5.52327	-0.026964	-5.52348	-0.010828	-5.5221	-0.102152	-5.52329	-0.591611			-5.52313	0.277371	-5.52177	0.126244	-5.52327	0.251948			-5.00209	-0.103835	-5.00358	-0.043397
	-5.51816	74.0854	-5.52025	-0.024092	-5.52022	-0.095642			-5.51994	-0.026826	-5.52015	-0.011263	-5.51877	-0.103403	-5.51996	-0.591578			-5.5198	0.275901	-5.51844	0.126124	-5.51994	0.251278			-4.99543	-0.104423	-4.99692	-0.0435
	-5.51483	74.0848	-5.51692	-0.023924	-5.51689	-0.095548			-5.51661	-0.026267	-5.51682	-0.011372	-5.51544	-0.104226	-5.51663	-0.591741			-5.51647	0.274318	-5.51511	0.126092	-5.51661	0.251988			-4.98877	-0.10417	-4.99026	-0.044319
	-5.5115	74.0845	-5.51359	-0.022979	-5.51356	-0.094712			-5.51329	-0.025835	-5.51349	-0.011327	-5.51211	-0.10497	-5.51331	-0.590775			-5.51314	0.273387	-5.51178	0.126413	-5.51328	0.251893			-4.98211	-0.104087	-4.9836	-0.044518
	-5.50817	74.0847	-5.51026	-0.022002	-5.51023	-0.094835			-5.50996	-0.025869	-5.51016	-0.010578	-5.50879	-0.105262	-5.50998	-0.590184			-5.50981	0.273168	-5.50845	0.1259	-5.50995	0.250917			-4.97545	-0.103536	-4.97694	-0.044256
	-5.50484	74.0849	-5.50693	-0.022239	-5.5069	-0.094944			-5.50663	-0.025723	-5.50683	-0.010436	-5.50546	-0.105696	-5.50665	-0.58981			-5.50648	0.272187	-5.50512	0.125014	-5.50662	0.251098			-4.96879	-0.104769	-4.97028	-0.042933
	-5.50151	74.0851	-5.5036	-0.022178	-5.50357	-0.093906			-5.5033	-0.024993	-5.50351	-0.011211	-5.50213	-0.106319	-5.50332	-0.588628			-5.50315	0.270636	-5.5018	0.124129	-5.50329	0.250497			-4.96213	-0.104753	-4.96362	-0.043007
	-5.49818	74.0858	-5.50028	-0.02377	-5.50024	-0.093468			-5.49997	-0.025387	-5.50018	-0.01211	-5.4988	-0.106816	-5.49999	-0.588329			-5.49982	0.268411	-5.49847	0.124525	-5.49996	0.249407			-4.95547	-0.104945	-4.95696	-0.045214
	-5.49485	74.0871	-5.49695	-0.02585	-5.49691	-0.094145			-5.49664	-0.02614	-5.49685	-0.012773	-5.49547	-0.1067	-5.49667	-0.588798			-5.49649	0.266386	-5.49514	0.126067	-5.49663	0.24932			-4.94881	-0.105543	-4.9503	-0.045996
	-5.49152	74.0882	-5.49362	-0.02617	-5.49358	-0.093963			-5.49331	-0.025978	-5.49352	-0.013313	-5.49214	-0.105898	-5.49334	-0.589625			-5.49316	0.26498	-5.49181	0.126696	-5.4933	0.249324			-4.94214	-0.106291	-4.94363	-0.045718
	-5.48819	74.088	-5.49029	-0.026876	-5.49025	-0.093135			-5.48998	-0.027056	-5.49019	-0.013477	-5.48881	-0.105364	-5.49001	-0.590215			-5.48983	0.26425	-5.48848	0.12675	-5.48997	0.249558			-4.93548	-0.106516	-4.93697	-0.04336
	-5.48486	74.0867	-5.48696	-0.02751	-5.48692	-0.092871			-5.48666	-0.028035	-5.48686	-0.013606	-5.48549	-0.104585	-5.48668	-0.590821			-5.4865	0.262509	-5.48515	0.126291	-5.48664	0.249079			-4.92882	-0.104722	-4.93031	-0.040562
	-5.48153	74.0852	-5.48363	-0.02746	-5.48359	-0.091933			-5.48333	-0.02846	-5.48354	-0.014435	-5.48216	-0.102928	-5.48335	-0.590797			-5.48317	0.261497	-5.48182	0.12569	-5.48331	0.24731			-4.92216	-0.104148	-4.92365	-0.038739
	-5.4782	74.0832	-5.4803	-0.027332	-5.48026	-0.091216			-5.48	-0.028931	-5.48021	-0.014946	-5.47883	-0.101855	-5.48002	-0.590144			-5.47984	0.261103	-5.47849	0.125274	-5.47998	0.246477			-4.9155	-0.103954	-4.91699	-0.037678
	-5.47487	74.0811	-5.47697	-0.027409	-5.47693	-0.090557			-5.47667	-0.029426	-5.47688	-0.014372	-5.4755	-0.101601	-5.4767	-0.590034			-5.47651	0.259112	-5.47516	0.125566	-5.47665	0.246757			-4.90884	-0.103688	-4.91033	-0.037676
	-5.47154	74.0798	-5.47364	-0.027168	-5.4736	-0.089213			-5.47334	-0.029044	-5.47355	-0.013734	-5.47217	-0.100878	-5.47337	-0.589739			-5.47318	0.257522	-5.47183	0.126622	-5.47332	0.24676			-4.90218	-0.103037	-4.90367	-0.036774
	-5.46821	74.0791	-5.47031	-0.026814	-5.47027	-0.088566			-5.47001	-0.028397	-5.47022	-0.013878	-5.46884	-0.100047	-5.47004	-0.590212			-5.46985	0.256903	-5.4685	0.126921	-5.46999	0.246137			-4.89552	-0.103826	-4.89701	-0.037086
	-5.46488	74.0785	-5.46699	-0.026992	-5.46694	-0.088413			-5.46668	-0.028878	-5.4669	-0.015007	-5.46551	-0.100333	-5.46671	-0.590232			-5.46652	0.255396	-5.46517	0.126093	-5.46666	0.246535			-4.88886	-0.103508	-4.89035	-0.038304
	-5.46155	74.0769	-5.46366	-0.027401	-5.46361	-0.088833			-5.46335	-0.029199	-5.46357	-0.016479	-5.46218	-0.10084	-5.46338	-0.589943			-5.46319	0.253932	-5.46184	0.12531	-5.46333	0.245679			-4.8822	-0.102919	-4.88369	-0.038322
	-5.45822	74.0749	-5.46033	-0.02827	-5.46028	-0.089367			-5.46003	-0.029281	-5.46024	-0.017403	-5.45886	-0.101614	-5.46005	-0.58975			-5.45986	0.253105	-5.45851	0.125707	-5.46	0.243912			-4.87553	-0.102629	-4.87702	-0.039635
	-5.45489	74.0738	-5.457	-0.028575	-5.45695	-0.089413			-5.4567	-0.030421	-5.45691	-0.017705	-5.45553	-0.103213	-5.45673	-0.589171			-5.45653	0.252225	-5.45518	0.126421	-5.45667	0.24283			-4.86887	-0.102004	-4.87036	-0.039432
	-5.45156	74.073	-5.45367	-0.028846	-5.45362	-0.089631			-5.45337	-0.031263	-5.45358	-0.018672	-5.4522	-0.10336	-5.4534	-0.58802			-5.4532	0.25142	-5.45185	0.126567	-5.45334	0.242781			-4.86221	-0.101822	-4.8637	-0.038853
	-5.44823	74.0727	-5.45034	-0.028653	-5.45029	-0.08921			-5.45004	-0.030685	-5.45025	-0.020407	-5.44887	-0.102342	-5.45007	-0.587356			-5.44987	0.249916	-5.44852	0.126366	-5.45001	0.242552			-4.85555	-0.102317	-4.85704	-0.038935
	-5.4449	74.0727	-5.44701	-0.027327	-5.44696	-0.0888			-5.44671	-0.030915	-5.44693	-0.021818	-5.44554	-0.102345	-5.44674	-0.586794			-5.44655	0.248074	-5.44519	0.126721	-5.44668	0.24338			-4.84889	-0.103706	-4.85038	-0.039563
	-5.44157	74.0723	-5.44368	-0.027038	-5.44363	-0.088642			-5.44338	-0.031975	-5.4436	-0.02217	-5.44221	-0.102009	-5.44341	-0.586659			-5.44322	0.245999	-5.44186	0.127793	-5.44335	0.2446			-4.84223	-0.103573	-4.84372	-0.041502
	-5.43824	74.0722	-5.44035	-0.028143	-5.4403	-0.087931			-5.44005	-0.03249	-5.44027	-0.022294	-5.43888	-0.100274	-5.44008	-0.586378			-5.43989	0.244554	-5.43853	0.128426	-5.44002	0.245728			-4.83557	-0.102214	-4.83706	-0.042591
	-5.43491	74.071	-5.43703	-0.029487	-5.43697	-0.087092			-5.43673	-0.033318	-5.43694	-0.023848	-5.43556	-0.098687	-5.43676	-0.585764			-5.43656	0.244406	-5.4352	0.128503	-5.43669	0.246114			-4.82891	-0.100768	-4.8304	-0.043183
	-5.43158	74.0698	-5.4337	-0.030487	-5.43364	-0.086534			-5.4334	-0.034428	-5.43361	-0.025016	-5.43223	-0.097442	-5.43343	-0.585256			-5.43323	0.244021	-5.43187	0.129107	-5.43336	0.245565			-4.82224	-0.100409	-4.82374	-0.043205
	-5.42825	74.0696	-5.43037	-0.030629	-5.43031	-0.087413			-5.43007	-0.03571	-5.43028	-0.025198	-5.4289	-0.096337	-5.4301	-0.586207			-5.4299	0.24262	-5.42854	0.129592	-5.43003	0.24532			-4.81558	-0.099684	-4.81708	-0.042275
	-5.42492	74.0686	-5.42704	-0.030167	-5.42698	-0.086851			-5.42674	-0.036413	-5.42696	-0.026817	-5.42557	-0.095859	-5.42677	-0.587317			-5.42657	0.240112	-5.42521	0.13009	-5.4267	0.245849			-4.80892	-0.098922	-4.81041	-0.040577
	-5.42159	74.0679	-5.42371	-0.029969	-5.42365	-0.084993			-5.42341	-0.036683	-5.42363	-0.028455	-5.42224	-0.095093	-5.42344	-0.587916			-5.42324	0.238272	-5.42188	0.130847	-5.42337	0.246372			-4.80226	-0.099508	-4.80375	-0.039036
	-5.41826	74.0681	-5.42038	-0.029644	-5.42032	-0.084044			-5.42008	-0.037521	-5.4203	-0.028586	-5.41891	-0.093845	-5.42012	-0.589325			-5.41991	0.237899	-5.41855	0.13121	-5.42004	0.246542			-4.7956	-0.098226	-4.79709	-0.036769
	-5.41493	74.0673	-5.41705	-0.029189	-5.41699	-0.083771			-5.41675	-0.038765	-5.41697	-0.028442	-5.41558	-0.093367	-5.41679	-0.590058			-5.41658	0.237787	-5.41522	0.130638	-5.41671	0.246578			-4.78894	-0.097297	-4.79043	-0.035076
	-5.4116	74.0656	-5.41372	-0.028655	-5.41366	-0.084033			-5.41343	-0.039093	-5.41364	-0.027916	-5.41226	-0.09315	-5.41346	-0.590489			-5.41325	0.237274	-5.41189	0.130556	-5.41338	0.246246			-4.78228	-0.096942	-4.78377	-0.037236
	-5.40827	74.0645	-5.41039	-0.028855	-5.41033	-0.084566			-5.4101	-0.04015	-5.41031	-0.027887	-5.40893	-0.093299	-5.41013	-0.589984			-5.40992	0.236444	-5.40856	0.131025	-5.41005	0.246125			-4.77562	-0.09505	-4.77711	-0.038806
	-5.40494	74.0643	-5.40707	-0.029859	-5.407	-0.084686			-5.40677	-0.040845	-5.40698	-0.029464	-5.4056	-0.093487	-5.4068	-0.589273			-5.40659	0.234904	-5.40523	0.130135	-5.40672	0.246112			-4.76896	-0.094511	-4.77045	-0.038864
	-5.40161	74.0648	-5.40374	-0.030571	-5.40367	-0.084668			-5.40344	-0.04052	-5.40366	-0.030437	-5.40227	-0.09353	-5.40348	-0.588674			-5.40326	0.234056	-5.4019	0.129383	-5.40339	0.246967			-4.7623	-0.095285	-4.76379	-0.036881
	-5.39828	74.0658	-5.40041	-0.030362	-5.40034	-0.085434			-5.40011	-0.040923	-5.40033	-0.03107	-5.39894	-0.094267	-5.40015	-0.587378			-5.39993	0.233308	-5.39857	0.130257	-5.40006	0.248496			-4.75563	-0.097711	-4.75713	-0.035955
	-5.39495	74.0674	-5.39708	-0.029941	-5.39701	-0.086488			-5.39678	-0.041624	-5.397	-0.032339	-5.39561	-0.094505	-5.39682	-0.586474			-5.3966	0.231636	-5.39524	0.131223	-5.39673	0.248954			-4.74897	-0.100439	-4.75047	-0.036769
	-5.39162	74.0678	-5.39375	-0.03094	-5.39367	-0.087412			-5.39345	-0.042725	-5.39367	-0.034352	-5.39228	-0.094184	-5.39349	-0.58584			-5.39327	0.230679	-5.39191	0.130441	-5.3934	0.248724			-4.74231	-0.10204	-4.74381	-0.035626
	-5.38829	74.0673	-5.39042	-0.032274	-5.39034	-0.088285			-5.39012	-0.04439	-5.39034	-0.03611	-5.38896	-0.094256	-5.39016	-0.586098			-5.38994	0.230392	-5.38858	0.129021	-5.39007	0.248842			-4.73565	-0.10308	-4.73714	-0.037768
	-5.38496	74.0667	-5.38709	-0.032107	-5.38701	-0.088312			-5.3868	-0.045755	-5.38702	-0.0373	-5.38563	-0.094085	-5.38683	-0.586841			-5.38661	0.229519	-5.38525	0.128241	-5.38674	0.249018			-4.72899	-0.10288	-4.73048	-0.039109
	-5.38163	74.0667	-5.38376	-0.031027	-5.38368	-0.088387			-5.38347	-0.045438	-5.38369	-0.038063	-5.3823	-0.093523	-5.38351	-0.586778			-5.38328	0.229444	-5.38192	0.128341	-5.38341	0.248309			-4.72233	-0.103036	-4.72382	-0.038664
	-5.3783	74.0666	-5.38043	-0.030624	-5.38035	-0.088923			-5.38014	-0.045149	-5.38036	-0.038256	-5.37897	-0.093664	-5.38018	-0.586808			-5.37995	0.229982	-5.37859	0.128505	-5.38008	0.24833			-4.71567	-0.104227	-4.71716	-0.040113
	-5.37497	74.0669	-5.37711	-0.030645	-5.37702	-0.088403			-5.37681	-0.044969	-5.37703	-0.038058	-5.37564	-0.093292	-5.37685	-0.587413			-5.37662	0.228367	-5.37526	0.12862	-5.37675	0.248458			-4.70901	-0.106218	-4.7105	-0.040211
	-5.37164	74.0674	-5.37378	-0.031009	-5.37369	-0.087397			-5.37348	-0.043856	-5.3737	-0.038715	-5.37231	-0.092246	-5.37352	-0.588701			-5.37329	0.227173	-5.37193	0.128847	-5.37342	0.248062			-4.70235	-0.107878	-4.70384	-0.039093
	-5.36831	74.0668	-5.37045	-0.031216	-5.37036	-0.086215			-5.37015	-0.043865	-5.37037	-0.039423	-5.36898	-0.092988	-5.37019	-0.590633			-5.36996	0.22714	-5.3686	0.129279	-5.37009	0.247857			-4.69569	-0.108745	-4.69718	-0.038977
	-5.36498	74.067	-5.36712	-0.031737	-5.36703	-0.086133			-5.36682	-0.04425	-5.36705	-0.039291	-5.36565	-0.093794	-5.36686	-0.591072			-5.36663	0.226669	-5.36527	0.129752	-5.36676	0.247315			-4.68902	-0.108857	-4.69052	-0.037053
	-5.36165	74.0667	-5.36379	-0.033118	-5.3637	-0.086201			-5.3635	-0.044179	-5.36372	-0.039073	-5.36233	-0.093327	-5.36354	-0.589739			-5.36331	0.226055	-5.36194	0.12947	-5.36343	0.246471			-4.68236	-0.109337	-4.68386	-0.038208
	-5.35832	74.0659	-5.36046	-0.0336	-5.36037	-0.08629			-5.36017	-0.044997	-5.36039	-0.038857	-5.359	-0.093284	-5.36021	-0.588953			-5.35998	0.226102	-5.35861	0.128437	-5.3601	0.244984			-4.6757	-0.110464	-4.6772	-0.039009
	-5.35499	74.0656	-5.35713	-0.033482	-5.35704	-0.086996			-5.35684	-0.04587	-5.35706	-0.040003	-5.35567	-0.09409	-5.35688	-0.58821			-5.35665	0.226323	-5.35528	0.1277	-5.35677	0.243084			-4.66904	-0.11058	-4.67054	-0.038541
	-5.35166	74.0668	-5.3538	-0.033408	-5.35371	-0.086852			-5.35351	-0.04569	-5.35373	-0.040879	-5.35234	-0.094686	-5.35355	-0.587708			-5.35332	0.225665	-5.35195	0.127645	-5.35344	0.241909			-4.66238	-0.109495	-4.66387	-0.038763
	-5.34833	74.0674	-5.35047	-0.03229	-5.35038	-0.086297			-5.35018	-0.045689	-5.3504	-0.041182	-5.34901	-0.094415	-5.35022	-0.588168			-5.34999	0.225432	-5.34862	0.127095	-5.35011	0.241401			-4.65572	-0.109687	-4.65721	-0.037872
	-5.345	74.0664	-5.34715	-0.032869	-5.34705	-0.085608			-5.34685	-0.045154	-5.34708	-0.041068	-5.34568	-0.094624	-5.3469	-0.588196			-5.34666	0.225843	-5.34529	0.125986	-5.34678	0.24116			-4.64906	-0.109048	-4.65055	-0.036872
	-5.34167	74.0662	-5.34382	-0.034873	-5.34372	-0.085583			-5.34352	-0.044871	-5.34375	-0.039516	-5.34235	-0.095326	-5.34357	-0.587774			-5.34333	0.226633	-5.34196	0.124375	-5.34345	0.240853			-4.6424	-0.109872	-4.64389	-0.03671
	-5.33834	74.0655	-5.34049	-0.03585	-5.34039	-0.086049			-5.34019	-0.045506	-5.34042	-0.038534	-5.33903	-0.096293	-5.34024	-0.586882			-5.34	0.227063	-5.33863	0.123533	-5.34012	0.240707			-4.63574	-0.110849	-4.63723	-0.037156
	-5.33501	74.0643	-5.33716	-0.036473	-5.33706	-0.087092			-5.33687	-0.045813	-5.33709	-0.038432	-5.3357	-0.097538	-5.33691	-0.584932			-5.33667	0.226325	-5.3353	0.123662	-5.33679	0.240844			-4.62908	-0.111464	-4.63057	-0.037809
	-5.33168	74.0645	-5.33383	-0.035499	-5.33373	-0.087425			-5.33354	-0.045917	-5.33376	-0.038486	-5.33237	-0.098631	-5.33358	-0.584046			-5.33334	0.225861	-5.33197	0.12384	-5.33346	0.240845			-4.62241	-0.112114	-4.62391	-0.039437
	-5.32835	74.0655	-5.3305	-0.034519	-5.3304	-0.086714			-5.33021	-0.046303	-5.33043	-0.038911	-5.32904	-0.099404	-5.33026	-0.583385			-5.33001	0.225708	-5.32864	0.123786	-5.33013	0.24078			-4.61575	-0.112589	-4.61725	-0.039206
	-5.32502	74.0656	-5.32717	-0.035185	-5.32707	-0.086305			-5.32688	-0.046531	-5.32711	-0.038621	-5.32571	-0.100258	-5.32693	-0.583646			-5.32668	0.225585	-5.32531	0.123863	-5.3268	0.240793			-4.60909	-0.113501	-4.61059	-0.038711
	-5.32169	74.0657	-5.32384	-0.035504	-5.32374	-0.086215			-5.32355	-0.046518	-5.32378	-0.037919	-5.32238	-0.100869	-5.3236	-0.583725			-5.32335	0.225604	-5.32198	0.124181	-5.32347	0.240841			-4.60243	-0.114865	-4.60393	-0.0385
	-5.31836	74.0653	-5.32051	-0.035528	-5.32041	-0.086019			-5.32022	-0.046538	-5.32045	-0.037508	-5.31905	-0.102217	-5.32027	-0.583568			-5.32002	0.225698	-5.31865	0.124032	-5.32014	0.24062			-4.59577	-0.114161	-4.59726	-0.037055
	-5.31503	74.0652	-5.31718	-0.035436	-5.31708	-0.085186			-5.31689	-0.046757	-5.31712	-0.036981	-5.31572	-0.103198	-5.31694	-0.584515			-5.31669	0.22526	-5.31532	0.123226	-5.31681	0.239524			-4.58911	-0.112474	-4.5906	-0.036256
	-5.3117	74.0656	-5.31386	-0.034881	-5.31375	-0.084467			-5.31356	-0.047129	-5.31379	-0.036703	-5.3124	-0.103393	-5.31361	-0.585442			-5.31336	0.223951	-5.312	0.122335	-5.31348	0.238442			-4.58245	-0.112884	-4.58394	-0.037691
	-5.30837	74.0661	-5.31053	-0.034308	-5.31042	-0.084047			-5.31024	-0.046398	-5.31046	-0.036446	-5.30907	-0.103425	-5.31029	-0.586015			-5.31003	0.22307	-5.30867	0.122447	-5.31015	0.237498			-4.57579	-0.112169	-4.57728	-0.037061
	-5.30504	74.0668	-5.3072	-0.033819	-5.30709	-0.083544			-5.30691	-0.044461	-5.30714	-0.036427	-5.30574	-0.102852	-5.30696	-0.58615			-5.3067	0.223187	-5.30534	0.123156	-5.30682	0.23632			-4.56913	-0.111182	-4.57062	-0.036844
	-5.30171	74.0679	-5.30387	-0.033833	-5.30376	-0.083984			-5.30358	-0.042804	-5.30381	-0.036857	-5.30241	-0.102634	-5.30363	-0.585891			-5.30337	0.222872	-5.30201	0.122953	-5.30349	0.235709			-4.56247	-0.111493	-4.56396	-0.038028
	-5.29838	74.0677	-5.30054	-0.034446	-5.30043	-0.084395			-5.30025	-0.041994	-5.30048	-0.036869	-5.29908	-0.102484	-5.3003	-0.585737			-5.30004	0.222208	-5.29868	0.122535	-5.30016	0.235088			-4.5558	-0.110595	-4.5573	-0.037128
	-5.29505	74.0671	-5.29721	-0.034502	-5.2971	-0.08323			-5.29692	-0.041548	-5.29715	-0.036961	-5.29575	-0.102141	-5.29697	-0.584899			-5.29671	0.222116	-5.29535	0.123072	-5.29683	0.234571			-4.54914	-0.110101	-4.55064	-0.034077
	-5.29172	74.0665	-5.29388	-0.034472	-5.29377	-0.082734			-5.29359	-0.04163	-5.29382	-0.0371	-5.29242	-0.10235	-5.29364	-0.583847			-5.29338	0.222822	-5.29202	0.12251	-5.2935	0.234732			-4.54248	-0.110051	-4.54398	-0.033305
	-5.28839	74.0651	-5.29055	-0.034024	-5.29044	-0.083019			-5.29026	-0.042416	-5.29049	-0.037189	-5.28909	-0.102323	-5.29032	-0.582584			-5.29005	0.223316	-5.28869	0.121682	-5.29017	0.234965			-4.53582	-0.109945	-4.53732	-0.032092
	-5.28506	74.0639	-5.28722	-0.033646	-5.28711	-0.083213			-5.28693	-0.042246	-5.28717	-0.0368	-5.28577	-0.101096	-5.28699	-0.581315			-5.28672	0.223722	-5.28536	0.121892	-5.28684	0.233978			-4.52916	-0.108566	-4.53065	-0.031757
	-5.28173	74.0634	-5.2839	-0.034088	-5.28378	-0.082932			-5.28361	-0.042084	-5.28384	-0.036557	-5.28244	-0.100595	-5.28366	-0.580603			-5.28339	0.224001	-5.28203	0.121392	-5.28351	0.233436			-4.5225	-0.106125	-4.52399	-0.030433
	-5.2784	74.0634	-5.28057	-0.034127	-5.28045	-0.083159			-5.28028	-0.042664	-5.28051	-0.03647	-5.27911	-0.101773	-5.28033	-0.58156			-5.28006	0.223062	-5.2787	0.120798	-5.28018	0.233052			-4.51584	-0.105501	-4.51733	-0.030542
	-5.27507	74.0629	-5.27724	-0.034566	-5.27712	-0.083481			-5.27695	-0.042616	-5.27718	-0.037478	-5.27578	-0.102363	-5.277	-0.582823			-5.27674	0.221743	-5.27537	0.121083	-5.27685	0.232388			-4.50918	-0.106607	-4.51067	-0.030375
	-5.27174	74.0617	-5.27391	-0.034504	-5.27379	-0.082446			-5.27362	-0.042239	-5.27385	-0.036674	-5.27245	-0.102337	-5.27367	-0.583563			-5.27341	0.220175	-5.27204	0.120515	-5.27352	0.232691			-4.50252	-0.106747	-4.50401	-0.029649
	-5.26841	74.0603	-5.27058	-0.033875	-5.27046	-0.082239			-5.27029	-0.042055	-5.27053	-0.035387	-5.26912	-0.102375	-5.27035	-0.584735			-5.27008	0.218741	-5.26871	0.119905	-5.27019	0.23225			-4.49585	-0.106676	-4.49735	-0.027886
	-5.26508	74.0601	-5.26725	-0.033986	-5.26713	-0.083126			-5.26696	-0.04162	-5.2672	-0.035337	-5.26579	-0.103091	-5.26702	-0.584177			-5.26675	0.218108	-5.26538	0.11993	-5.26686	0.231764			-4.48919	-0.106677	-4.49069	-0.028622
	-5.26175	74.0603	-5.26392	-0.033004	-5.2638	-0.083433			-5.26363	-0.041217	-5.26387	-0.035336	-5.26246	-0.103464	-5.26369	-0.583041			-5.26342	0.217248	-5.26205	0.120919	-5.26353	0.231721			-4.48253	-0.106099	-4.48403	-0.029002
	-5.25842	74.06	-5.26059	-0.031826	-5.26047	-0.083808			-5.2603	-0.040962	-5.26054	-0.036747	-5.25914	-0.103506	-5.26036	-0.582828			-5.26009	0.216103	-5.25872	0.122381	-5.2602	0.231038			-4.47587	-0.10477	-4.47737	-0.029573
	-5.25509	74.0607	-5.25726	-0.030736	-5.25714	-0.084454			-5.25698	-0.041022	-5.25721	-0.038923	-5.25581	-0.103533	-5.25703	-0.582765			-5.25676	0.215802	-5.25539	0.123252	-5.25687	0.230138			-4.46921	-0.106209	-4.47071	-0.031369
	-5.25176	74.0614	-5.25394	-0.02927	-5.25381	-0.084382			-5.25365	-0.041138	-5.25388	-0.040292	-5.25248	-0.103616	-5.25371	-0.583089			-5.25343	0.216432	-5.25206	0.123699	-5.25354	0.229384			-4.46255	-0.10569	-4.46404	-0.03157
	-5.24843	74.061	-5.25061	-0.028788	-5.25048	-0.084537			-5.25032	-0.040632	-5.25056	-0.04137	-5.24915	-0.103318	-5.25038	-0.583137			-5.2501	0.216631	-5.24873	0.123639	-5.25021	0.228909			-4.45589	-0.103964	-4.45738	-0.031601
	-5.2451	74.0604	-5.24728	-0.029161	-5.24715	-0.08466			-5.24699	-0.040163	-5.24723	-0.042126	-5.24582	-0.102696	-5.24705	-0.582975			-5.24677	0.21578	-5.2454	0.123208	-5.24688	0.228201			-4.44923	-0.104073	-4.45072	-0.030519
	-5.24177	74.0596	-5.24395	-0.029279	-5.24382	-0.084599			-5.24366	-0.039906	-5.2439	-0.043627	-5.24249	-0.102208	-5.24372	-0.582309			-5.24344	0.215193	-5.24207	0.122416	-5.24355	0.227933			-4.44257	-0.1062	-4.44406	-0.031298
	-5.23844	74.0596	-5.24062	-0.028415	-5.24049	-0.084652			-5.24033	-0.040397	-5.24057	-0.044763	-5.23916	-0.102457	-5.24039	-0.582231			-5.24011	0.214679	-5.23874	0.122156	-5.24022	0.227498			-4.4359	-0.108594	-4.4374	-0.032069
	-5.23511	74.0593	-5.23729	-0.027289	-5.23715	-0.084332			-5.237	-0.041765	-5.23724	-0.045209	-5.23584	-0.101659	-5.23707	-0.582153			-5.23678	0.213055	-5.23541	0.12275	-5.23689	0.226249			-4.42924	-0.108022	-4.43074	-0.031185
	-5.23178	74.0587	-5.23396	-0.026943	-5.23383	-0.084152			-5.23368	-0.042046	-5.23391	-0.045316	-5.23251	-0.100631	-5.23374	-0.581313			-5.23345	0.212237	-5.23208	0.123044	-5.23356	0.225275			-4.42258	-0.10697	-4.42408	-0.030884
	-5.22845	74.0583	-5.23063	-0.027845	-5.2305	-0.083257			-5.23035	-0.041354	-5.23058	-0.045651	-5.22918	-0.100195	-5.23041	-0.58157			-5.23012	0.21286	-5.22875	0.123157	-5.23023	0.224857			-4.41592	-0.107587	-4.41742	-0.030257
	-5.22512	74.0578	-5.2273	-0.027278	-5.22717	-0.082253			-5.22702	-0.040327	-5.22726	-0.046133	-5.22585	-0.100032	-5.22708	-0.582028			-5.22679	0.213232	-5.22542	0.123505	-5.2269	0.224776			-4.40926	-0.107758	-4.41076	-0.029756
	-5.22179	74.0578	-5.22398	-0.025958	-5.22384	-0.082142			-5.22369	-0.039637	-5.22393	-0.04643	-5.22252	-0.099791	-5.22375	-0.582114			-5.22346	0.212523	-5.22209	0.123608	-5.22357	0.225052			-4.4026	-0.108579	-4.4041	-0.029904
	-5.21846	74.0569	-5.22065	-0.025469	-5.22051	-0.082028			-5.22036	-0.039938	-5.2206	-0.047191	-5.21919	-0.099467	-5.22042	-0.582032			-5.22013	0.212165	-5.21876	0.123845	-5.22024	0.225265			-4.39594	-0.107535	-4.39743	-0.030485
	-5.21513	74.0565	-5.21732	-0.025844	-5.21718	-0.081798			-5.21703	-0.040693	-5.21727	-0.048369	-5.21586	-0.099324	-5.2171	-0.581632			-5.2168	0.21158	-5.21543	0.124295	-5.21691	0.225406			-4.38928	-0.106877	-4.39077	-0.030427
	-5.2118	74.0572	-5.21399	-0.026033	-5.21384	-0.083082			-5.2137	-0.04201	-5.21394	-0.049114	-5.21254	-0.099513	-5.21377	-0.582222			-5.21347	0.210407	-5.2121	0.124356	-5.21358	0.224849			-4.38262	-0.107172	-4.38411	-0.029856
	-5.20847	74.0574	-5.21066	-0.025701	-5.21051	-0.084471			-5.21037	-0.043089	-5.21062	-0.049744	-5.20921	-0.099213	-5.21044	-0.583324			-5.21014	0.210207	-5.20877	0.124462	-5.21026	0.225067			-4.37596	-0.107175	-4.37745	-0.030966
	-5.20514	74.0576	-5.20733	-0.025137	-5.20718	-0.084971			-5.20705	-0.043103	-5.20729	-0.05013	-5.20588	-0.098362	-5.20711	-0.583666			-5.20681	0.21015	-5.20544	0.124728	-5.20692	0.225492			-4.3693	-0.107186	-4.37079	-0.032907
	-5.20181	74.0586	-5.204	-0.025284	-5.20385	-0.085665			-5.20372	-0.04355	-5.20396	-0.050731	-5.20255	-0.098481	-5.20378	-0.583477			-5.20348	0.208173	-5.20211	0.124062	-5.20359	0.22529			-4.36263	-0.106963	-4.36413	-0.033554
	-5.19848	74.0584	-5.20067	-0.024976	-5.20052	-0.086402			-5.20039	-0.044201	-5.20063	-0.050943	-5.19922	-0.098971	-5.20045	-0.583488			-5.20015	0.206133	-5.19878	0.123344	-5.20026	0.224948			-4.35597	-0.10537	-4.35747	-0.032978
	-5.19515	74.0574	-5.19734	-0.024807	-5.19719	-0.086505			-5.19706	-0.043459	-5.1973	-0.051934	-5.19589	-0.098379	-5.19713	-0.583183			-5.19682	0.206034	-5.19545	0.123437	-5.19693	0.224826			-4.34931	-0.105529	-4.35081	-0.033899
	-5.19182	74.0569	-5.19402	-0.024062	-5.19386	-0.086865			-5.19373	-0.0431	-5.19397	-0.053298	-5.19256	-0.098072	-5.1938	-0.582997			-5.1935	0.205723	-5.19212	0.123455	-5.1936	0.224398			-4.34265	-0.106141	-4.34415	-0.035932
	-5.18849	74.0569	-5.19069	-0.023416	-5.19053	-0.088361			-5.1904	-0.043641	-5.19065	-0.054943	-5.18924	-0.097891	-5.19047	-0.583433			-5.19017	0.205077	-5.18879	0.123816	-5.19027	0.224081			-4.33599	-0.106283	-4.33749	-0.035954
	-5.18516	74.0565	-5.18736	-0.023012	-5.1872	-0.089084			-5.18708	-0.044036	-5.18732	-0.055844	-5.18591	-0.097124	-5.18714	-0.582789			-5.18684	0.204961	-5.18546	0.123723	-5.18694	0.224638			-4.32933	-0.106941	-4.33082	-0.035796
	-5.18183	74.0552	-5.18403	-0.022861	-5.18387	-0.088124			-5.18375	-0.043733	-5.18399	-0.055733	-5.18258	-0.09682	-5.18381	-0.58326			-5.18351	0.205229	-5.18213	0.12327	-5.18361	0.22406			-4.32267	-0.107149	-4.32416	-0.036053
	-5.1785	74.0544	-5.1807	-0.023049	-5.18054	-0.087293			-5.18042	-0.042225	-5.18066	-0.05652	-5.17925	-0.095552	-5.18049	-0.584072			-5.18018	0.205545	-5.1788	0.122142	-5.18028	0.222835			-4.31601	-0.106638	-4.3175	-0.036412
	-5.17517	74.0542	-5.17737	-0.022901	-5.17721	-0.087583			-5.17709	-0.041592	-5.17733	-0.057127	-5.17592	-0.095176	-5.17716	-0.58389			-5.17685	0.2045	-5.17547	0.121697	-5.17696	0.223125			-4.30935	-0.106145	-4.31084	-0.035195
	-5.17184	74.0537	-5.17404	-0.022691	-5.17388	-0.088317			-5.17376	-0.040962	-5.174	-0.055733	-5.17259	-0.095382	-5.17383	-0.584314			-5.17352	0.203026	-5.17214	0.122254	-5.17363	0.223291			-4.30269	-0.105665	-4.30418	-0.034401
	-5.16851	74.0534	-5.17071	-0.023586	-5.17055	-0.088959			-5.17043	-0.039535	-5.17068	-0.054726	-5.16926	-0.095051	-5.1705	-0.584963			-5.17019	0.20188	-5.16881	0.121972	-5.1703	0.223116			-4.29602	-0.104816	-4.29752	-0.034057
	-5.16518	74.0531	-5.16738	-0.024597	-5.16722	-0.089761			-5.1671	-0.039365	-5.16735	-0.054133	-5.16594	-0.094312	-5.16717	-0.584994			-5.16686	0.201187	-5.16548	0.121965	-5.16697	0.223527			-4.28936	-0.10537	-4.29086	-0.032772
	-5.16185	74.0523	-5.16405	-0.02486	-5.16389	-0.090982			-5.16377	-0.039566	-5.16402	-0.05378	-5.16261	-0.093613	-5.16385	-0.585119			-5.16353	0.200516	-5.16215	0.121484	-5.16364	0.223197			-4.2827	-0.106233	-4.2842	-0.031323
	-5.15852	74.0517	-5.16073	-0.024051	-5.16056	-0.092019			-5.16045	-0.040314	-5.16069	-0.053068	-5.15928	-0.093245	-5.16052	-0.58668			-5.1602	0.199407	-5.15882	0.121077	-5.16031	0.221945			-4.27604	-0.107093	-4.27754	-0.029947
	-5.15519	74.0508	-5.1574	-0.023746	-5.15723	-0.092226			-5.15712	-0.04088	-5.15736	-0.052454	-5.15595	-0.091915	-5.15719	-0.587251			-5.15687	0.199287	-5.15549	0.121707	-5.15698	0.221264			-4.26938	-0.107993	-4.27088	-0.029728
	-5.15186	74.051	-5.15407	-0.023571	-5.1539	-0.092938			-5.15379	-0.04086	-5.15403	-0.053054	-5.15262	-0.091399	-5.15386	-0.586615			-5.15354	0.200393	-5.15216	0.122447	-5.15365	0.221091			-4.26272	-0.107881	-4.26422	-0.029082
	-5.14853	74.0507	-5.15074	-0.023316	-5.15057	-0.093647			-5.15046	-0.040963	-5.15071	-0.053766	-5.14929	-0.091388	-5.15053	-0.58655			-5.15021	0.200791	-5.14883	0.123116	-5.15032	0.221237			-4.25606	-0.107733	-4.25755	-0.029023
	-5.1452	74.0496	-5.14741	-0.02218	-5.14724	-0.094149			-5.14713	-0.039987	-5.14738	-0.053459	-5.14596	-0.09098	-5.1472	-0.586529			-5.14688	0.201133	-5.1455	0.123373	-5.14699	0.222477			-4.2494	-0.106645	-4.25089	-0.030086
	-5.14187	74.0498	-5.14408	-0.02124	-5.14391	-0.094931			-5.1438	-0.040239	-5.14405	-0.053394	-5.14263	-0.090344	-5.14388	-0.58666			-5.14355	0.201108	-5.14217	0.122979	-5.14366	0.222587			-4.24273	-0.105464	-4.24423	-0.031326
	-5.13854	74.049	-5.14075	-0.02067	-5.14058	-0.094996			-5.14047	-0.042183	-5.14072	-0.053123	-5.13931	-0.090702	-5.14055	-0.586567			-5.14022	0.199909	-5.13884	0.122938	-5.14033	0.22181			-4.23607	-0.106639	-4.23757	-0.031703
	-5.13521	74.0487	-5.13742	-0.020315	-5.13725	-0.09496			-5.13715	-0.043495	-5.13739	-0.051879	-5.13598	-0.090384	-5.13722	-0.58687			-5.13689	0.199238	-5.13551	0.123123	-5.137	0.221048			-4.22941	-0.108563	-4.23091	-0.030785
	-5.13188	74.0491	-5.13409	-0.020073	-5.13392	-0.095205			-5.13382	-0.043942	-5.13406	-0.050717	-5.13265	-0.089685	-5.13389	-0.587397			-5.13356	0.198978	-5.13218	0.122823	-5.13367	0.220487			-4.22275	-0.109837	-4.22425	-0.029905
	-5.12855	74.0486	-5.13077	-0.020487	-5.13059	-0.094505			-5.13049	-0.044167	-5.13074	-0.049694	-5.12932	-0.088686	-5.13056	-0.586823			-5.13023	0.199052	-5.12886	0.122335	-5.13034	0.220428			-4.21609	-0.111236	-4.21759	-0.029698
	-5.12522	74.0481	-5.12744	-0.021207	-5.12726	-0.093308			-5.12716	-0.043886	-5.12741	-0.049283	-5.12599	-0.087965	-5.12723	-0.585854			-5.1269	0.19895	-5.12552	0.122408	-5.12701	0.219657			-4.20943	-0.112371	-4.21093	-0.029304
	-5.12189	74.0478	-5.12411	-0.022029	-5.12393	-0.092367			-5.12383	-0.043555	-5.12408	-0.049071	-5.12266	-0.087438	-5.12391	-0.585717			-5.12357	0.198542	-5.1222	0.122064	-5.12368	0.219413			-4.20277	-0.111654	-4.20427	-0.030962
	-5.11856	74.0466	-5.12078	-0.022113	-5.1206	-0.092373			-5.1205	-0.043492	-5.12075	-0.048435	-5.11933	-0.086734	-5.12058	-0.585708			-5.12024	0.198028	-5.11887	0.121554	-5.12035	0.21974			-4.19611	-0.110344	-4.19761	-0.032999
	-5.11523	74.0458	-5.11745	-0.021514	-5.11727	-0.092645			-5.11717	-0.042586	-5.11742	-0.048382	-5.116	-0.086203	-5.11725	-0.585916			-5.11691	0.197728	-5.11554	0.121406	-5.11702	0.219058			-4.18945	-0.109609	-4.19095	-0.035156
	-5.1119	74.0468	-5.11412	-0.021088	-5.11394	-0.093515			-5.11384	-0.041996	-5.11409	-0.047668	-5.11268	-0.086748	-5.11392	-0.586137			-5.11358	0.196736	-5.11221	0.121592	-5.11369	0.218668			-4.18279	-0.107657	-4.18428	-0.033945
	-5.10857	74.048	-5.11079	-0.022066	-5.11061	-0.094545			-5.11052	-0.041706	-5.11077	-0.045824	-5.10935	-0.086893	-5.11059	-0.585601			-5.11026	0.19687	-5.10888	0.121847	-5.11036	0.219916			-4.17612	-0.106261	-4.17762	-0.032235
	-5.10524	74.0485	-5.10746	-0.022589	-5.10728	-0.093577			-5.10719	-0.041362	-5.10744	-0.045096	-5.10602	-0.085986	-5.10726	-0.585228			-5.10693	0.19765	-5.10555	0.122068	-5.10703	0.220202			-4.16946	-0.106399	-4.17096	-0.031823
	-5.10191	74.049	-5.10413	-0.022436	-5.10395	-0.092715			-5.10386	-0.04133	-5.10411	-0.044815	-5.10269	-0.085298	-5.10394	-0.585496			-5.1036	0.198075	-5.10222	0.122238	-5.1037	0.219093			-4.1628	-0.107898	-4.1643	-0.030216
	-5.09858	74.0489	-5.10081	-0.0222	-5.10062	-0.093444			-5.10053	-0.04134	-5.10078	-0.044785	-5.09936	-0.085425	-5.10061	-0.584449			-5.10027	0.198732	-5.09889	0.122831	-5.10037	0.219284			-4.15614	-0.108526	-4.15764	-0.028727
	-5.09525	74.0482	-5.09748	-0.022439	-5.09729	-0.094041			-5.0972	-0.043172	-5.09745	-0.044564	-5.09603	-0.086745	-5.09728	-0.583347			-5.09694	0.198136	-5.09556	0.123289	-5.09704	0.21968			-4.14948	-0.107873	-4.15098	-0.028405
	-5.09192	74.0478	-5.09415	-0.022254	-5.09396	-0.093551			-5.09387	-0.044712	-5.09413	-0.044669	-5.0927	-0.086894	-5.09395	-0.582829			-5.09361	0.198799	-5.09223	0.123048	-5.09371	0.218436			-4.14282	-0.107056	-4.14432	-0.029015
	-5.08859	74.0473	-5.09082	-0.022303	-5.09063	-0.092785			-5.09054	-0.044692	-5.0908	-0.045295	-5.08938	-0.085812	-5.09062	-0.582198			-5.09028	0.200018	-5.0889	0.121908	-5.09038	0.217739			-4.13616	-0.10491	-4.13766	-0.030291
	-5.08526	74.0476	-5.08749	-0.021954	-5.0873	-0.092244			-5.08721	-0.045177	-5.08747	-0.045774	-5.08605	-0.085603	-5.0873	-0.58186			-5.08695	0.200218	-5.08557	0.121243	-5.08705	0.218107			-4.1295	-0.104727	-4.131	-0.031102
	-5.08193	74.0481	-5.08416	-0.021299	-5.08397	-0.091447			-5.08389	-0.045397	-5.08414	-0.045637	-5.08272	-0.085938	-5.08397	-0.582249			-5.08362	0.200152	-5.08224	0.119755	-5.08372	0.217625			-4.12284	-0.104235	-4.12434	-0.030993
	-5.0786	74.0478	-5.08083	-0.020723	-5.08064	-0.089961			-5.08056	-0.04572	-5.08081	-0.045252	-5.07939	-0.086407	-5.08064	-0.582835			-5.08029	0.200762	-5.07891	0.11874	-5.08039	0.2169			-4.11618	-0.103075	-4.11767	-0.029559
	-5.07527	74.0475	-5.0775	-0.019738	-5.07731	-0.088287			-5.07723	-0.045214	-5.07748	-0.045812	-5.07606	-0.086544	-5.07731	-0.581714			-5.07696	0.202025	-5.07558	0.119002	-5.07706	0.216749			-4.10952	-0.102571	-4.11101	-0.028235
	-5.07194	74.0482	-5.07417	-0.019915	-5.07398	-0.08756			-5.0739	-0.044635	-5.07416	-0.046585	-5.07273	-0.087484	-5.07398	-0.581262			-5.07363	0.20173	-5.07225	0.11918	-5.07373	0.216541			-4.10285	-0.102859	-4.10435	-0.027877
	-5.06861	74.0475	-5.07085	-0.020488	-5.07065	-0.086911			-5.07057	-0.044429	-5.07083	-0.046106	-5.0694	-0.088293	-5.07066	-0.582281			-5.0703	0.200905	-5.06892	0.118077	-5.0704	0.216369			-4.09619	-0.10386	-4.09769	-0.029722
	-5.06528	74.0477	-5.06752	-0.02026	-5.06732	-0.086441			-5.06724	-0.043801	-5.0675	-0.045559	-5.06607	-0.088919	-5.06733	-0.583669			-5.06697	0.200643	-5.06559	0.116625	-5.06707	0.216292			-4.08953	-0.103057	-4.09103	-0.02997
	-5.06195	74.0483	-5.06419	-0.020488	-5.06399	-0.085812			-5.06391	-0.04424	-5.06417	-0.044585	-5.06275	-0.090349	-5.064	-0.583736			-5.06364	0.199852	-5.06226	0.11583	-5.06374	0.215345			-4.08287	-0.102915	-4.08437	-0.030692
	-5.05862	74.0472	-5.06086	-0.022085	-5.06066	-0.084498			-5.06058	-0.044752	-5.06084	-0.042907	-5.05942	-0.091042	-5.06067	-0.582775			-5.06031	0.199427	-5.05893	0.116396	-5.06041	0.214884			-4.07621	-0.103557	-4.07771	-0.031782
	-5.05529	74.0473	-5.05753	-0.022828	-5.05732	-0.083834			-5.05726	-0.04428	-5.05751	-0.043	-5.05609	-0.090935	-5.05734	-0.582634			-5.05698	0.199665	-5.0556	0.116568	-5.05708	0.214628			-4.06955	-0.103624	-4.07105	-0.032542
	-5.05196	74.0476	-5.0542	-0.022792	-5.05399	-0.082933			-5.05393	-0.042857	-5.05419	-0.043472	-5.05276	-0.090893	-5.05401	-0.582242			-5.05365	0.199222	-5.05227	0.116017	-5.05375	0.214158			-4.06289	-0.1039	-4.06439	-0.032747
	-5.04863	74.0475	-5.05087	-0.02296	-5.05067	-0.081595			-5.0506	-0.042122	-5.05086	-0.043086	-5.04943	-0.090395	-5.05069	-0.581697			-5.05032	0.198781	-5.04894	0.115958	-5.05042	0.214239			-4.05623	-0.104532	-4.05772	-0.030694
	-5.0453	74.0481	-5.04754	-0.023373	-5.04734	-0.080298			-5.04727	-0.041171	-5.04753	-0.042617	-5.0461	-0.090479	-5.04736	-0.582371			-5.04699	0.197925	-5.04561	0.115451	-5.04709	0.214049			-4.04957	-0.10489	-4.05106	-0.028746
	-5.04197	74.0488	-5.04421	-0.022347	-5.044	-0.079634			-5.04394	-0.040474	-5.0442	-0.042422	-5.04277	-0.090711	-5.04403	-0.583748			-5.04366	0.196167	-5.04228	0.114321	-5.04376	0.213613			-4.0429	-0.10476	-4.0444	-0.028137
	-5.03864	74.049	-5.04089	-0.021682	-5.04067	-0.080822			-5.04061	-0.040402	-5.04087	-0.04212	-5.03944	-0.09148	-5.0407	-0.584486			-5.04033	0.195051	-5.03895	0.114027	-5.04043	0.212357			-4.03624	-0.105368	-4.03774	-0.026904
	-5.03531	74.049	-5.03756	-0.021262	-5.03734	-0.081776			-5.03728	-0.039661	-5.03754	-0.042463	-5.03612	-0.091952	-5.03737	-0.584703			-5.037	0.195528	-5.03562	0.113977	-5.0371	0.211167			-4.02958	-0.106312	-4.03108	-0.027384
	-5.03198	74.0503	-5.03423	-0.020493	-5.03401	-0.081353			-5.03396	-0.039073	-5.03421	-0.042816	-5.03279	-0.092107	-5.03404	-0.585226			-5.03367	0.196915	-5.03229	0.113643	-5.03377	0.211479			-4.02292	-0.107454	-4.02442	-0.027298
	-5.02865	74.0509	-5.0309	-0.019052	-5.03068	-0.079766			-5.03063	-0.039468	-5.03089	-0.042619	-5.02946	-0.091566	-5.03072	-0.585427			-5.03034	0.198161	-5.02896	0.113584	-5.03044	0.210853			-4.01626	-0.107845	-4.01776	-0.025346
	-5.02532	74.0506	-5.02757	-0.017047	-5.02735	-0.078438			-5.0273	-0.04001	-5.02756	-0.042149	-5.02613	-0.091357	-5.02739	-0.585313			-5.02701	0.198766	-5.02563	0.11332	-5.02711	0.209144			-4.0096	-0.107563	-4.0111	-0.02439
	-5.02199	74.0502	-5.02424	-0.01652	-5.02402	-0.078224			-5.02397	-0.03908	-5.02423	-0.040541	-5.0228	-0.092139	-5.02406	-0.585051			-5.02369	0.198578	-5.0223	0.113704	-5.02378	0.209117			-4.00294	-0.108653	-4.00444	-0.024945
	-5.01866	74.0501	-5.02091	-0.016668	-5.02069	-0.077265			-5.02064	-0.037419	-5.0209	-0.040266	-5.01947	-0.09367	-5.02073	-0.584799			-5.02036	0.198426	-5.01897	0.114559	-5.02045	0.209637			-3.99628	-0.108367	-3.99778	-0.025661
	-5.01533	74.051	-5.01758	-0.017118	-5.01736	-0.076337			-5.01731	-0.036643	-5.01757	-0.040987	-5.01614	-0.093212	-5.0174	-0.585398			-5.01703	0.197399	-5.01564	0.114029	-5.01712	0.209426			-3.98962	-0.108647	-3.99112	-0.027556
	-5.012	74.0518	-5.01425	-0.017638	-5.01403	-0.075507			-5.01398	-0.03621	-5.01425	-0.041623	-5.01282	-0.091894	-5.01408	-0.586157			-5.0137	0.197715	-5.01231	0.113742	-5.01379	0.209528			-3.98296	-0.108893	-3.98446	-0.027381
	-5.00867	74.0511	-5.01093	-0.017297	-5.0107	-0.07517			-5.01065	-0.03604	-5.01092	-0.04141	-5.00949	-0.091949	-5.01075	-0.586967			-5.01037	0.198147	-5.00898	0.113244	-5.01046	0.210462			-3.97629	-0.108668	-3.97779	-0.027868
	-5.00534	74.0502	-5.0076	-0.017036	-5.00737	-0.075536			-5.00733	-0.036762	-5.00759	-0.040683	-5.00616	-0.092802	-5.00742	-0.587599			-5.00704	0.196501	-5.00565	0.113383	-5.00713	0.211219			-3.96963	-0.107975	-3.97113	-0.028084
	-5.00201	74.0489	-5.00427	-0.016721	-5.00404	-0.075239			-5.004	-0.037458	-5.00426	-0.040949	-5.00283	-0.09256	-5.00409	-0.587641			-5.00371	0.195634	-5.00232	0.11419	-5.0038	0.21095			-3.96297	-0.107825	-3.96447	-0.029565
	-4.99868	74.0479	-5.00094	-0.016322	-5.00071	-0.074894			-5.00067	-0.036919	-5.00093	-0.041338	-4.9995	-0.092103	-5.00076	-0.587471			-5.00038	0.195504	-4.99899	0.115905	-5.00047	0.210218			-3.95631	-0.108703	-3.95781	-0.030133
	-4.99535	74.0481	-4.99761	-0.015977	-4.99738	-0.074558			-4.99734	-0.036044	-4.9976	-0.041982	-4.99617	-0.092299	-4.99744	-0.586966			-4.99705	0.19481	-4.99566	0.117512	-4.99714	0.210336			-3.94965	-0.109153	-3.95115	-0.029109
	-4.99202	74.0485	-4.99428	-0.015739	-4.99405	-0.07421			-4.99401	-0.035361	-4.99428	-0.04165	-4.99284	-0.092055	-4.99411	-0.587264			-4.99372	0.194185	-4.99233	0.117904	-4.99381	0.21091			-3.94299	-0.107879	-3.94449	-0.027267
	-4.98869	74.0483	-4.99095	-0.014687	-4.99072	-0.07475			-4.99068	-0.034143	-4.99095	-0.04136	-4.98952	-0.090974	-4.99078	-0.586969			-4.99039	0.19403	-4.989	0.117628	-4.99048	0.21116			-3.93633	-0.106816	-3.93783	-0.026751
	-4.98536	74.0487	-4.98762	-0.014483	-4.98739	-0.075392			-4.98735	-0.032338	-4.98762	-0.041588	-4.98619	-0.090309	-4.98745	-0.587085			-4.98706	0.194396	-4.98567	0.11721	-4.98715	0.211042			-3.92967	-0.108033	-3.93117	-0.026351
	-4.98203	74.0489	-4.98429	-0.014346	-4.98406	-0.075969			-4.98402	-0.032338	-4.98429	-0.041129	-4.98286	-0.089687	-4.98412	-0.587196			-4.98373	0.194432	-4.98234	0.117416	-4.98382	0.210144			-3.92301	-0.107345	-3.92451	-0.02639
	-4.9787	74.0483	-4.98097	-0.013439	-4.98073	-0.076439			-4.9807	-0.032903	-4.98096	-0.041489	-4.97953	-0.088796	-4.98079	-0.587063			-4.9804	0.194552	-4.97901	0.118702	-4.98049	0.208809			-3.91635	-0.1053	-3.91784	-0.026488
	-4.97537	74.0487	-4.97764	-0.012303	-4.9774	-0.076632			-4.97737	-0.033228	-4.97763	-0.041833	-4.9762	-0.088577	-4.97747	-0.587882			-4.97707	0.194696	-4.97568	0.119012	-4.97716	0.207588			-3.90968	-0.104309	-3.91118	-0.02557
	-4.97204	74.0491	-4.97431	-0.011779	-4.97407	-0.076785			-4.97404	-0.033597	-4.97431	-0.041607	-4.97287	-0.088282	-4.97414	-0.588487			-4.97374	0.195435	-4.97235	0.118104	-4.97383	0.207574			-3.90302	-0.103684	-3.90452	-0.024284
	-4.96871	74.0484	-4.97098	-0.012485	-4.97074	-0.077725			-4.97071	-0.035209	-4.97098	-0.04097	-4.96954	-0.088535	-4.97081	-0.588872			-4.97041	0.196047	-4.96903	0.118194	-4.9705	0.208213			-3.89636	-0.103825	-3.89786	-0.023552
	-4.96538	74.0476	-4.96765	-0.012304	-4.96741	-0.079069			-4.96738	-0.036252	-4.96765	-0.040708	-4.96622	-0.089595	-4.96748	-0.5901			-4.96708	0.196277	-4.96569	0.118221	-4.96717	0.207778			-3.8897	-0.104275	-3.8912	-0.023149
	-4.96205	74.0469	-4.96432	-0.010565	-4.96408	-0.080873			-4.96405	-0.036577	-4.96432	-0.041273	-4.96289	-0.089883	-4.96415	-0.590973			-4.96375	0.196265	-4.96237	0.118151	-4.96384	0.207517			-3.88304	-0.103884	-3.88454	-0.022165
	-4.95872	74.0474	-4.96099	-0.010355	-4.96075	-0.082076			-4.96072	-0.037223	-4.96099	-0.040655	-4.95956	-0.089427	-4.96082	-0.59058			-4.96042	0.196785	-4.95904	0.119283	-4.96051	0.207911			-3.87638	-0.10443	-3.87788	-0.021619
	-4.95539	74.0488	-4.95766	-0.010019	-4.95742	-0.082158			-4.9574	-0.038521	-4.95766	-0.040549	-4.95623	-0.088913	-4.9575	-0.590783			-4.95709	0.197892	-4.95571	0.120319	-4.95718	0.208811			-3.86972	-0.104186	-3.87122	-0.022478
	-4.95206	74.0501	-4.95433	-0.009417	-4.95409	-0.081844			-4.95407	-0.040152	-4.95434	-0.0405	-4.9529	-0.087785	-4.95417	-0.591237			-4.95376	0.198485	-4.95237	0.121493	-4.95385	0.209552			-3.86306	-0.104971	-3.86456	-0.02307
	-4.94873	74.0493	-4.951	-0.009127	-4.95076	-0.081332			-4.95074	-0.041178	-4.95101	-0.040824	-4.94957	-0.086923	-4.95084	-0.591242			-4.95043	0.197794	-4.94905	0.123147	-4.95052	0.209711			-3.8564	-0.106762	-3.8579	-0.02548
	-4.9454	74.0475	-4.94768	-0.009461	-4.94743	-0.080524			-4.94741	-0.041438	-4.94768	-0.041414	-4.94624	-0.086167	-4.94751	-0.591343			-4.9471	0.196871	-4.94572	0.122641	-4.94719	0.210163			-3.84973	-0.105848	-3.85123	-0.026563
	-4.94207	74.0472	-4.94435	-0.010974	-4.9441	-0.079676			-4.94408	-0.040868	-4.94435	-0.042256	-4.94291	-0.085196	-4.94418	-0.591239			-4.94377	0.196106	-4.94239	0.122684	-4.94386	0.210841			-3.84307	-0.105136	-3.84457	-0.026977
	-4.93874	74.0472	-4.94102	-0.012232	-4.94077	-0.079541			-4.94075	-0.041601	-4.94102	-0.042167	-4.93959	-0.08384	-4.94086	-0.590844			-4.94045	0.195695	-4.93906	0.122273	-4.94053	0.210821			-3.83641	-0.106528	-3.83791	-0.026732
	-4.93541	74.0467	-4.93769	-0.01307	-4.93744	-0.0811			-4.93742	-0.043728	-4.93769	-0.041994	-4.93626	-0.081755	-4.93753	-0.5912			-4.93712	0.195554	-4.93573	0.121907	-4.9372	0.210452			-3.82975	-0.107769	-3.83125	-0.025581
	-4.93208	74.0465	-4.93436	-0.013041	-4.93411	-0.081562			-4.9341	-0.045538	-4.93437	-0.041096	-4.93293	-0.081957	-4.9342	-0.591353			-4.93379	0.195074	-4.9324	0.122783	-4.93387	0.210081			-3.82309	-0.107287	-3.82459	-0.025585
	-4.92875	74.0457	-4.93103	-0.011757	-4.93078	-0.081829			-4.93077	-0.045864	-4.93104	-0.041111	-4.9296	-0.082904	-4.93087	-0.591024			-4.93046	0.194323	-4.92907	0.123147	-4.93054	0.209167			-3.81643	-0.106592	-3.81793	-0.026476
	-4.92542	74.0465	-4.9277	-0.011139	-4.92745	-0.082214			-4.92744	-0.045709	-4.92771	-0.040906	-4.92627	-0.0815	-4.92754	-0.590753			-4.92713	0.193511	-4.92574	0.124239	-4.92721	0.208138			-3.80977	-0.107291	-3.81127	-0.027167
	-4.92209	74.0486	-4.92437	-0.011165	-4.92412	-0.081976			-4.92411	-0.045667	-4.92438	-0.040664	-4.92294	-0.079752	-4.92421	-0.590805			-4.9238	0.194267	-4.92241	0.123891	-4.92388	0.207551			-3.80311	-0.108949	-3.80461	-0.028857
	-4.91876	74.0495	-4.92104	-0.011224	-4.92079	-0.082066			-4.92078	-0.04596	-4.92105	-0.039922	-4.91961	-0.079008	-4.92089	-0.590553			-4.92047	0.195081	-4.91908	0.123753	-4.92055	0.20763			-3.79645	-0.109547	-3.79795	-0.029568
	-4.91543	74.0494	-4.91772	-0.012199	-4.91746	-0.082869			-4.91745	-0.047093	-4.91772	-0.039514	-4.91629	-0.078518	-4.91756	-0.589401			-4.91714	0.195152	-4.91575	0.123017	-4.91722	0.208268			-3.78979	-0.108152	-3.79129	-0.029312
	-4.9121	74.049	-4.91439	-0.012619	-4.91413	-0.084274			-4.91412	-0.047136	-4.9144	-0.039373	-4.91296	-0.078051	-4.91423	-0.589757			-4.91381	0.195133	-4.91242	0.121231	-4.91389	0.208889			-3.78312	-0.10757	-3.78463	-0.029389
	-4.90877	74.0495	-4.91106	-0.013508	-4.9108	-0.085138			-4.91079	-0.047752	-4.91107	-0.039489	-4.90963	-0.077402	-4.9109	-0.589504			-4.91048	0.194937	-4.90909	0.120244	-4.91056	0.209053			-3.77646	-0.107121	-3.77796	-0.028759
	-4.90544	74.0502	-4.90773	-0.014334	-4.90747	-0.084261			-4.90747	-0.048735	-4.90774	-0.039469	-4.9063	-0.077256	-4.90757	-0.589988			-4.90715	0.194907	-4.90576	0.120289	-4.90723	0.208782			-3.7698	-0.106445	-3.7713	-0.027547
	-4.90211	74.0506	-4.9044	-0.014468	-4.90414	-0.082576			-4.90414	-0.050168	-4.90441	-0.038584	-4.90297	-0.077357	-4.90425	-0.591028			-4.90382	0.194866	-4.90243	0.121097	-4.9039	0.208529			-3.76314	-0.105737	-3.76464	-0.027952
	-4.89878	74.0512	-4.90107	-0.015531	-4.90081	-0.081455			-4.90081	-0.050162	-4.90108	-0.038773	-4.89964	-0.077315	-4.90092	-0.591541			-4.90049	0.194519	-4.8991	0.121449	-4.90057	0.208815			-3.75648	-0.106507	-3.75798	-0.029134
	-4.89545	74.0517	-4.89774	-0.016247	-4.89748	-0.081442			-4.89748	-0.050358	-4.89776	-0.039323	-4.89631	-0.076782	-4.89759	-0.592462			-4.89716	0.19369	-4.89577	0.120572	-4.89724	0.209234			-3.74982	-0.10725	-3.75132	-0.028598
	-4.89212	74.051	-4.89441	-0.016436	-4.89415	-0.082546			-4.89415	-0.051452	-4.89443	-0.040402	-4.89298	-0.076679	-4.89426	-0.592159			-4.89383	0.192623	-4.89244	0.119271	-4.89391	0.209746			-3.74316	-0.107676	-3.74466	-0.028723
	-4.88879	74.0505	-4.89108	-0.017327	-4.89082	-0.082924			-4.89082	-0.051644	-4.8911	-0.041088	-4.88966	-0.076461	-4.89093	-0.591549			-4.8905	0.191186	-4.88911	0.119989	-4.89058	0.209959			-3.7365	-0.106669	-3.738	-0.028513
	-4.88546	74.0508	-4.88776	-0.017071	-4.88749	-0.082277			-4.88749	-0.051492	-4.88777	-0.041447	-4.88633	-0.075682	-4.8876	-0.590592			-4.88717	0.190266	-4.88578	0.12017	-4.88725	0.20953			-3.72984	-0.105736	-3.73134	-0.028317
	-4.88213	74.0503	-4.88443	-0.017005	-4.88415	-0.082367			-4.88417	-0.050992	-4.88444	-0.04197	-4.883	-0.075863	-4.88428	-0.589343			-4.88384	0.191214	-4.88245	0.119853	-4.88392	0.209812			-3.72317	-0.10425	-3.72468	-0.027538
	-4.8788	74.0501	-4.8811	-0.017695	-4.88082	-0.082739			-4.88084	-0.050793	-4.88111	-0.042667	-4.87967	-0.075853	-4.88095	-0.58897			-4.88051	0.193532	-4.87912	0.119978	-4.88059	0.210125			-3.71651	-0.103074	-3.71801	-0.027582
	-4.87547	74.0497	-4.87777	-0.017584	-4.87749	-0.083131			-4.87751	-0.050644	-4.87779	-0.04353	-4.87634	-0.077058	-4.87762	-0.589393			-4.87718	0.194248	-4.87579	0.119922	-4.87726	0.209709			-3.70985	-0.103122	-3.71135	-0.029964
	-4.87214	74.049	-4.87444	-0.017362	-4.87416	-0.083006			-4.87418	-0.049064	-4.87446	-0.044193	-4.87301	-0.077201	-4.87429	-0.589092			-4.87385	0.193366	-4.87246	0.119662	-4.87393	0.209611			-3.70319	-0.103671	-3.70469	-0.031539
	-4.86881	74.0491	-4.87111	-0.017097	-4.87083	-0.083345			-4.87085	-0.047144	-4.87113	-0.044701	-4.86968	-0.078495	-4.87096	-0.589701			-4.87052	0.192716	-4.86913	0.119578	-4.8706	0.209312			-3.69653	-0.104924	-3.69803	-0.032676
	-4.86548	74.0496	-4.86778	-0.017418	-4.86751	-0.083993			-4.86752	-0.046658	-4.8678	-0.044034	-4.86636	-0.079288	-4.86763	-0.590118			-4.86719	0.192164	-4.8658	0.118419	-4.86727	0.208689			-3.68987	-0.106387	-3.69137	-0.034272
	-4.86215	74.0498	-4.86445	-0.018495	-4.86417	-0.085368			-4.86419	-0.046292	-4.86447	-0.043815	-4.86303	-0.078923	-4.86431	-0.590357			-4.86386	0.192146	-4.86247	0.117947	-4.86394	0.207564			-3.68321	-0.105798	-3.68471	-0.033046
	-4.85882	74.0496	-4.86112	-0.017996	-4.86084	-0.08579			-4.86086	-0.045946	-4.86114	-0.043462	-4.8597	-0.079821	-4.86098	-0.590887			-4.86053	0.192512	-4.85914	0.117711	-4.86061	0.20605			-3.67655	-0.103367	-3.67805	-0.031187
	-4.85549	74.0494	-4.8578	-0.016506	-4.85751	-0.085253			-4.85754	-0.045619	-4.85782	-0.043452	-4.85637	-0.080855	-4.85765	-0.592823			-4.85721	0.192326	-4.85581	0.117195	-4.85728	0.205399			-3.66989	-0.100367	-3.67139	-0.031892
	-4.85216	74.0496	-4.85447	-0.015658	-4.85418	-0.084626			-4.85421	-0.044845	-4.85449	-0.044459	-4.85304	-0.081562	-4.85432	-0.5929			-4.85388	0.191657	-4.85248	0.116591	-4.85395	0.205589			-3.66323	-0.099861	-3.66473	-0.032916
	-4.84883	74.0505	-4.85114	-0.015753	-4.85085	-0.084932			-4.85088	-0.043975	-4.85116	-0.044407	-4.84971	-0.081632	-4.85099	-0.592841			-4.85055	0.190723	-4.84915	0.115341	-4.85062	0.205201			-3.65657	-0.102118	-3.65807	-0.032035
	-4.8455	74.0519	-4.84781	-0.016652	-4.84752	-0.086221			-4.84755	-0.044205	-4.84783	-0.043975	-4.84638	-0.081409	-4.84767	-0.594148			-4.84722	0.189257	-4.84582	0.115168	-4.84729	0.204987			-3.6499	-0.104132	-3.65141	-0.031345
	-4.84217	74.0527	-4.84448	-0.0174	-4.84419	-0.086211			-4.84422	-0.044596	-4.8445	-0.043832	-4.84305	-0.081768	-4.84434	-0.594612			-4.84389	0.188807	-4.84249	0.114601	-4.84396	0.205628			-3.64324	-0.105071	-3.64474	-0.03239
	-4.83884	74.0524	-4.84115	-0.01697	-4.84086	-0.084885			-4.84089	-0.043461	-4.84117	-0.044711	-4.83973	-0.082329	-4.84101	-0.593174			-4.84056	0.189468	-4.83916	0.113809	-4.84063	0.205402			-3.63658	-0.105758	-3.63808	-0.032903
	-4.83551	74.0529	-4.83782	-0.017012	-4.83753	-0.083918			-4.83756	-0.04305	-4.83784	-0.045453	-4.8364	-0.083243	-4.83768	-0.592508			-4.83723	0.188924	-4.83583	0.112962	-4.8373	0.204867			-3.62992	-0.105533	-3.63142	-0.032024
	-4.83218	74.0538	-4.83449	-0.016193	-4.8342	-0.083264			-4.83423	-0.041989	-4.83452	-0.045616	-4.83307	-0.084374	-4.83435	-0.593025			-4.8339	0.18791	-4.8325	0.113468	-4.83397	0.204854			-3.62326	-0.105415	-3.62476	-0.031633
	-4.82885	74.0547	-4.83116	-0.01524	-4.83087	-0.081669			-4.83091	-0.041714	-4.83119	-0.04525	-4.82974	-0.085954	-4.83103	-0.592807			-4.83057	0.188267	-4.82917	0.114308	-4.83064	0.205508			-3.6166	-0.104495	-3.6181	-0.031572
	-4.82552	74.0553	-4.82784	-0.014844	-4.82754	-0.08172			-4.82758	-0.041534	-4.82786	-0.044725	-4.82641	-0.086844	-4.8277	-0.592443			-4.82724	0.188807	-4.82584	0.114482	-4.82731	0.206501			-3.60994	-0.103368	-3.61144	-0.031411
	-4.82219	74.0554	-4.82451	-0.014959	-4.82421	-0.082817			-4.82425	-0.041546	-4.82453	-0.044955	-4.82308	-0.086868	-4.82437	-0.59172			-4.82391	0.188816	-4.82251	0.113684	-4.82398	0.206835			-3.60328	-0.102686	-3.60478	-0.032635
	-4.81886	74.0553	-4.82118	-0.014508	-4.82088	-0.084175			-4.82092	-0.041153	-4.8212	-0.046083	-4.81975	-0.087059	-4.82104	-0.590875			-4.82058	0.188021	-4.81918	0.113264	-4.82065	0.207005			-3.59662	-0.103506	-3.59812	-0.033734
	-4.81553	74.0547	-4.81785	-0.013545	-4.81755	-0.084648			-4.81759	-0.041061	-4.81788	-0.046758	-4.81642	-0.087668	-4.81771	-0.58953			-4.81725	0.188167	-4.81585	0.112199	-4.81732	0.207791			-3.58995	-0.106041	-3.59146	-0.034954
	-4.8122	74.0548	-4.81452	-0.012834	-4.81422	-0.084663			-4.81426	-0.04125	-4.81455	-0.047687	-4.8131	-0.088384	-4.81438	-0.588875			-4.81392	0.189384	-4.81252	0.11127	-4.81399	0.208821			-3.58329	-0.108459	-3.5848	-0.035592
	-4.80887	74.0561	-4.81119	-0.011847	-4.81089	-0.084923			-4.81093	-0.040169	-4.81122	-0.047913	-4.80977	-0.088422	-4.81106	-0.588041			-4.81059	0.19041	-4.80919	0.111447	-4.81066	0.209488			-3.57663	-0.109668	-3.57814	-0.036478
	-4.80554	74.0563	-4.80786	-0.011076	-4.80756	-0.085917			-4.8076	-0.040304	-4.80789	-0.047472	-4.80644	-0.088738	-4.80773	-0.587406			-4.80726	0.191836	-4.80586	0.110315	-4.80733	0.209369			-3.56997	-0.10914	-3.57147	-0.038004
	-4.80221	74.0569	-4.80453	-0.011412	-4.80423	-0.087103			-4.80428	-0.040893	-4.80456	-0.046873	-4.80311	-0.089411	-4.8044	-0.587244			-4.80393	0.191974	-4.80253	0.109843	-4.804	0.209165			-3.56331	-0.108614	-3.56481	-0.039041
	-4.79888	74.0583	-4.8012	-0.011435	-4.8009	-0.086474			-4.80095	-0.041142	-4.80123	-0.047657	-4.79978	-0.089654	-4.80107	-0.587046			-4.8006	0.190659	-4.7992	0.109959	-4.80067	0.20985			-3.55665	-0.108089	-3.55815	-0.037674
	-4.79555	74.0586	-4.79787	-0.010925	-4.79757	-0.085212			-4.79762	-0.040828	-4.79791	-0.046954	-4.79645	-0.090755	-4.79774	-0.586722			-4.79727	0.188743	-4.79587	0.110438	-4.79734	0.210776			-3.54999	-0.10688	-3.55149	-0.037495
	-4.79222	74.0588	-4.79455	-0.011049	-4.79424	-0.08464			-4.79429	-0.039804	-4.79458	-0.047154	-4.79312	-0.08994	-4.79441	-0.586468			-4.79394	0.187875	-4.79254	0.110029	-4.79401	0.211796			-3.54333	-0.1069	-3.54483	-0.038352
	-4.78889	74.0593	-4.79122	-0.011625	-4.79091	-0.084279			-4.79096	-0.03982	-4.79125	-0.046149	-4.7898	-0.090275	-4.79109	-0.585815			-4.79061	0.187687	-4.78922	0.110394	-4.79068	0.212067			-3.53667	-0.107387	-3.53817	-0.038282
	-4.78556	74.06	-4.78789	-0.012238	-4.78758	-0.083784			-4.78763	-0.040114	-4.78792	-0.045309	-4.78647	-0.091332	-4.78776	-0.584398			-4.78728	0.187302	-4.78589	0.110389	-4.78735	0.212159			-3.53001	-0.107578	-3.53151	-0.037018
	-4.78223	74.0611	-4.78456	-0.012497	-4.78425	-0.084203			-4.7843	-0.040194	-4.78459	-0.045448	-4.78314	-0.091475	-4.78443	-0.5838			-4.78395	0.187502	-4.78256	0.110497	-4.78402	0.212468			-3.52334	-0.108339	-3.52485	-0.036351
	-4.7789	74.0626	-4.78123	-0.012066	-4.78092	-0.083758			-4.78097	-0.040344	-4.78126	-0.046051	-4.77981	-0.091513	-4.7811	-0.584624			-4.78062	0.187506	-4.77923	0.111414	-4.78069	0.213288			-3.51668	-0.10731	-3.51819	-0.035972
	-4.77557	74.0637	-4.7779	-0.012157	-4.77759	-0.083689			-4.77765	-0.041087	-4.77794	-0.046299	-4.77648	-0.091328	-4.77777	-0.585239			-4.77729	0.188157	-4.7759	0.111413	-4.77736	0.214969			-3.51002	-0.106218	-3.51152	-0.036107
	-4.77224	74.0653	-4.77457	-0.012914	-4.77426	-0.085021			-4.77432	-0.041399	-4.77461	-0.047379	-4.77315	-0.0913	-4.77445	-0.583544			-4.77396	0.188275	-4.77257	0.111399	-4.77403	0.215296			-3.50336	-0.106202	-3.50486	-0.036045
	-4.76891	74.0668	-4.77124	-0.012172	-4.77093	-0.084995			-4.77099	-0.0416	-4.77128	-0.046992	-4.76982	-0.09197	-4.77112	-0.582941			-4.77064	0.188559	-4.76924	0.112193	-4.77071	0.214292			-3.4967	-0.104995	-3.4982	-0.035892
	-4.76558	74.0666	-4.76791	-0.011129	-4.7676	-0.085522			-4.76766	-0.041372	-4.76795	-0.047056	-4.7665	-0.092451	-4.76779	-0.58306			-4.76731	0.189596	-4.76591	0.113968	-4.76738	0.214299			-3.49004	-0.104718	-3.49154	-0.035255
	-4.76225	74.0666	-4.76459	-0.009294	-4.76427	-0.085008			-4.76433	-0.041411	-4.76462	-0.048047	-4.76317	-0.092505	-4.76446	-0.582294			-4.76398	0.191776	-4.76258	0.114971	-4.76405	0.215337			-3.48338	-0.10465	-3.48488	-0.033276
	-4.75892	74.0666	-4.76126	-0.007898	-4.76094	-0.084916			-4.761	-0.040795	-4.76129	-0.04851	-4.75984	-0.093073	-4.76113	-0.582973			-4.76065	0.193835	-4.75925	0.115564	-4.76072	0.21511			-3.47672	-0.104668	-3.47822	-0.033846
	-4.75559	74.0655	-4.75793	-0.007446	-4.75761	-0.085871			-4.75767	-0.041929	-4.75797	-0.048713	-4.75651	-0.09387	-4.7578	-0.583935			-4.75732	0.193395	-4.75592	0.115658	-4.75739	0.21535			-3.47006	-0.104967	-3.47156	-0.033267
	-4.75226	74.0648	-4.7546	-0.006884	-4.75428	-0.087028			-4.75435	-0.042416	-4.75464	-0.048045	-4.75318	-0.093486	-4.75448	-0.585106			-4.75399	0.192805	-4.75259	0.116136	-4.75406	0.216649			-3.46339	-0.104285	-3.4649	-0.03202
	-4.74893	74.0646	-4.75127	-0.007008	-4.75095	-0.087181			-4.75102	-0.042697	-4.75131	-0.047915	-4.74985	-0.092917	-4.75115	-0.586426			-4.75066	0.192895	-4.74926	0.116089	-4.75073	0.217604			-3.45673	-0.104279	-3.45824	-0.030692
	-4.7456	74.0646	-4.74794	-0.007485	-4.74762	-0.088228			-4.74769	-0.042664	-4.74798	-0.048569	-4.74652	-0.090712	-4.74782	-0.587161			-4.74733	0.191967	-4.74593	0.117044	-4.7474	0.216675			-3.45007	-0.105347	-3.45158	-0.030069
	-4.74227	74.0642	-4.74461	-0.007863	-4.74429	-0.087825			-4.74436	-0.042436	-4.74465	-0.048891	-4.7432	-0.090821	-4.74449	-0.588039			-4.744	0.191307	-4.7426	0.117627	-4.74407	0.215689			-3.44341	-0.10554	-3.44492	-0.030435
	-4.73894	74.0636	-4.74128	-0.008099	-4.74096	-0.086899			-4.74103	-0.04173	-4.74132	-0.048703	-4.73987	-0.092294	-4.74116	-0.58826			-4.74067	0.191519	-4.73927	0.117506	-4.74074	0.216013			-3.43675	-0.105803	-3.43825	-0.030803
	-4.73561	74.0639	-4.73795	-0.008276	-4.73763	-0.086192			-4.7377	-0.041946	-4.738	-0.04829	-4.73654	-0.09294	-4.73783	-0.588513			-4.73734	0.192264	-4.73594	0.116757	-4.73741	0.216981			-3.43009	-0.10767	-3.43159	-0.030535
	-4.73228	74.0646	-4.73463	-0.00757	-4.7343	-0.087187			-4.73437	-0.043303	-4.73467	-0.0481	-4.73321	-0.092698	-4.73451	-0.588227			-4.73401	0.191967	-4.73261	0.117028	-4.73408	0.21782			-3.42343	-0.108766	-3.42493	-0.029928
	-4.72895	74.0647	-4.7313	-0.008039	-4.73097	-0.087457			-4.73104	-0.042825	-4.73134	-0.04724	-4.72988	-0.092511	-4.73118	-0.587326			-4.73068	0.190203	-4.72928	0.117237	-4.73075	0.217673			-3.41677	-0.108945	-3.41827	-0.029993
	-4.72562	74.0648	-4.72797	-0.008701	-4.72764	-0.086676			-4.72772	-0.042748	-4.72801	-0.047042	-4.72655	-0.094714	-4.72785	-0.587372			-4.72735	0.189877	-4.72595	0.117298	-4.72742	0.217283			-3.41011	-0.109934	-3.41161	-0.029387
	-4.72229	74.0651	-4.72464	-0.008613	-4.72431	-0.085659			-4.72439	-0.042927	-4.72468	-0.047115	-4.72322	-0.095619	-4.72452	-0.587147			-4.72402	0.190582	-4.72262	0.117991	-4.72409	0.217091			-3.40345	-0.110721	-3.40495	-0.02951
	-4.71896	74.0649	-4.72131	-0.006902	-4.72098	-0.084371			-4.72106	-0.041752	-4.72135	-0.048426	-4.71989	-0.096661	-4.72119	-0.586564			-4.72069	0.191085	-4.71929	0.116835	-4.72076	0.216926			-3.39678	-0.110987	-3.39829	-0.029836
	-4.71563	74.0648	-4.71798	-0.005622	-4.71765	-0.084665			-4.71773	-0.040483	-4.71803	-0.046686	-4.71657	-0.096301	-4.71787	-0.58641			-4.71736	0.19065	-4.71596	0.115489	-4.71743	0.216066			-3.39012	-0.111499	-3.39163	-0.029753
	-4.7123	74.0646	-4.71465	-0.005704	-4.71432	-0.085635			-4.7144	-0.040214	-4.7147	-0.046458	-4.71324	-0.096214	-4.71454	-0.585944			-4.71403	0.189581	-4.71263	0.114192	-4.7141	0.214869			-3.38346	-0.11348	-3.38497	-0.030487
	-4.70897	74.0649	-4.71132	-0.005316	-4.71099	-0.08534			-4.71107	-0.04051	-4.71137	-0.046106	-4.70991	-0.097856	-4.71121	-0.585155			-4.7107	0.188949	-4.7093	0.113329	-4.71077	0.21394			-3.3768	-0.116089	-3.37831	-0.030731
	-4.70564	74.0641	-4.70799	-0.005109	-4.70765	-0.08502			-4.70775	-0.041085	-4.70804	-0.046446	-4.70658	-0.098679	-4.70788	-0.585942			-4.70737	0.188803	-4.70597	0.111348	-4.70744	0.212718			-3.37014	-0.115485	-3.37165	-0.032186
	-4.70231	74.0629	-4.70467	-0.005373	-4.70432	-0.084946			-4.70442	-0.04148	-4.70471	-0.046297	-4.70325	-0.096864	-4.70455	-0.586737			-4.70404	0.188602	-4.70264	0.11105	-4.70411	0.212653			-3.36348	-0.113618	-3.36498	-0.032334
	-4.69898	74.0619	-4.70134	-0.005037	-4.70099	-0.084151			-4.70109	-0.041784	-4.70139	-0.045359	-4.69992	-0.096466	-4.70122	-0.586999			-4.70071	0.188713	-4.69931	0.111474	-4.70078	0.212471			-3.35682	-0.111748	-3.35832	-0.032382
	-4.69565	74.061	-4.69801	-0.004533	-4.69766	-0.083803			-4.69776	-0.041723	-4.69806	-0.044981	-4.69659	-0.098143	-4.6979	-0.586104			-4.69738	0.189525	-4.69598	0.110927	-4.69745	0.211664			-3.35016	-0.112234	-3.35166	-0.032808
	-4.69232	74.0605	-4.69468	-0.004571	-4.69433	-0.083544			-4.69443	-0.042346	-4.69473	-0.044915	-4.69327	-0.09939	-4.69457	-0.585748			-4.69405	0.188635	-4.69265	0.110133	-4.69412	0.210902			-3.3435	-0.11344	-3.345	-0.032623
	-4.68899	74.059	-4.69135	-0.004198	-4.691	-0.082656			-4.6911	-0.043037	-4.6914	-0.045233	-4.68994	-0.099089	-4.69124	-0.586188			-4.69072	0.188221	-4.68932	0.110319	-4.69079	0.211454			-3.33684	-0.113414	-3.33834	-0.032721
	-4.68566	74.0582	-4.68802	-0.004809	-4.68767	-0.082821			-4.68777	-0.043642	-4.68807	-0.044799	-4.68661	-0.099257	-4.68791	-0.586546			-4.6874	0.188688	-4.68599	0.109901	-4.68746	0.213063			-3.33017	-0.113449	-3.33168	-0.033547
	-4.68233	74.0583	-4.68469	-0.006559	-4.68434	-0.082493			-4.68444	-0.04368	-4.68474	-0.045786	-4.68328	-0.099199	-4.68458	-0.586348			-4.68407	0.187927	-4.68266	0.109211	-4.68413	0.214101			-3.32351	-0.114205	-3.32502	-0.03561
	-4.679	74.0582	-4.68136	-0.008056	-4.68101	-0.082182			-4.68112	-0.043435	-4.68142	-0.044415	-4.67995	-0.098626	-4.68126	-0.586681			-4.68074	0.186678	-4.67933	0.108824	-4.6808	0.213977			-3.31685	-0.113351	-3.31836	-0.035777
	-4.67567	74.0573	-4.67803	-0.008738	-4.67768	-0.081631			-4.67779	-0.043207	-4.67809	-0.044384	-4.67662	-0.099676	-4.67793	-0.586207			-4.67741	0.185151	-4.676	0.10771	-4.67747	0.21357			-3.31019	-0.112386	-3.3117	-0.034509
	-4.67234	74.0578	-4.67471	-0.009968	-4.67435	-0.081397			-4.67446	-0.04312	-4.67476	-0.044319	-4.67329	-0.100545	-4.6746	-0.586085			-4.67408	0.184344	-4.67267	0.108269	-4.67414	0.212011			-3.30353	-0.112152	-3.30504	-0.034575
	-4.66901	74.0589	-4.67138	-0.010932	-4.67102	-0.081527			-4.67113	-0.04318	-4.67143	-0.045104	-4.66996	-0.101438	-4.67127	-0.585542			-4.67075	0.184917	-4.66934	0.108141	-4.67081	0.210136			-3.29687	-0.111019	-3.29837	-0.034549
	-4.66568	74.0596	-4.66805	-0.011006	-4.66769	-0.080969			-4.6678	-0.04307	-4.6681	-0.045022	-4.66664	-0.100823	-4.66794	-0.584826			-4.66742	0.185604	-4.66601	0.108224	-4.66748	0.209163			-3.29021	-0.110219	-3.29171	-0.034219
	-4.66235	74.0594	-4.66472	-0.010947	-4.66436	-0.08061			-4.66447	-0.043806	-4.66477	-0.044118	-4.66331	-0.100541	-4.66462	-0.58359			-4.66409	0.187475	-4.66268	0.107459	-4.66415	0.210129			-3.28355	-0.111011	-3.28505	-0.033419
	-4.65902	74.0591	-4.66139	-0.011171	-4.66103	-0.08125			-4.66114	-0.043488	-4.66144	-0.043745	-4.65998	-0.100456	-4.66129	-0.583141			-4.66076	0.188732	-4.65935	0.106217	-4.66082	0.210185			-3.27689	-0.112626	-3.27839	-0.032388
	-4.65569	74.0583	-4.65806	-0.01203	-4.6577	-0.081498			-4.65781	-0.043394	-4.65812	-0.044213	-4.65665	-0.099444	-4.65796	-0.584236			-4.65743	0.188537	-4.65602	0.105481	-4.65749	0.20903			-3.27022	-0.113162	-3.27173	-0.031578
	-4.65236	74.0567	-4.65473	-0.011965	-4.65437	-0.082519			-4.65449	-0.04292	-4.65479	-0.044099	-4.65332	-0.099564	-4.65463	-0.583811			-4.6541	0.187992	-4.65269	0.105116	-4.65416	0.208066			-3.26356	-0.11202	-3.26507	-0.03033
	-4.64903	74.0556	-4.6514	-0.013121	-4.65104	-0.081374			-4.65116	-0.042121	-4.65146	-0.043658	-4.64999	-0.10058	-4.6513	-0.584353			-4.65077	0.187026	-4.64936	0.105384	-4.65083	0.206832			-3.2569	-0.110993	-3.25841	-0.030053
	-4.6457	74.0556	-4.64807	-0.013559	-4.64771	-0.081023			-4.64783	-0.041897	-4.64813	-0.042258	-4.64666	-0.100642	-4.64797	-0.584996			-4.64744	0.188341	-4.64603	0.105382	-4.6475	0.20649			-3.25024	-0.110507	-3.25175	-0.030719
	-4.64237	74.0568	-4.64475	-0.01352	-4.64438	-0.081741			-4.6445	-0.041495	-4.6448	-0.041897	-4.64334	-0.098285	-4.64465	-0.585143			-4.64411	0.189287	-4.6427	0.104579	-4.64417	0.206472			-3.24358	-0.108982	-3.24509	-0.030685
	-4.63904	74.0576	-4.64142	-0.013037	-4.64105	-0.080774			-4.64117	-0.040231	-4.64148	-0.042153	-4.64001	-0.097773	-4.64132	-0.586512			-4.64078	0.188033	-4.63937	0.103713	-4.64084	0.207001			-3.23692	-0.108748	-3.23842	-0.030378
	-4.63571	74.0577	-4.63809	-0.013483	-4.63772	-0.080838			-4.63784	-0.039765	-4.63815	-0.040864	-4.63668	-0.097575	-4.63799	-0.588006			-4.63745	0.187281	-4.63604	0.104046	-4.63751	0.207117			-3.23026	-0.10973	-3.23176	-0.029459
	-4.63238	74.0576	-4.63476	-0.013495	-4.63439	-0.080841			-4.63451	-0.041645	-4.63482	-0.042075	-4.63335	-0.097888	-4.63466	-0.588927			-4.63412	0.186977	-4.63271	0.105243	-4.63418	0.206644			-3.2236	-0.110508	-3.2251	-0.029454
	-4.62905	74.0586	-4.63143	-0.012903	-4.63106	-0.080451			-4.63119	-0.041733	-4.63149	-0.042756	-4.63002	-0.097397	-4.63133	-0.589559			-4.63079	0.187225	-4.62938	0.106821	-4.63085	0.206811			-3.21694	-0.110869	-3.21844	-0.029248
	-4.62572	74.0589	-4.6281	-0.013097	-4.62773	-0.08023			-4.62786	-0.041532	-4.62816	-0.042394	-4.62669	-0.095926	-4.628	-0.588974			-4.62746	0.187392	-4.62605	0.108088	-4.62752	0.206455			-3.21028	-0.109838	-3.21178	-0.028196
	-4.62239	74.0586	-4.62477	-0.012706	-4.6244	-0.080617			-4.62453	-0.041328	-4.62483	-0.042572	-4.62336	-0.096033	-4.62468	-0.587328			-4.62413	0.187286	-4.62272	0.109254	-4.62419	0.20675			-3.20362	-0.108746	-3.20512	-0.028578
	-4.61906	74.0582	-4.62144	-0.012798	-4.62107	-0.080057			-4.6212	-0.040866	-4.62151	-0.042324	-4.62003	-0.097124	-4.62135	-0.587457			-4.6208	0.186844	-4.61939	0.108534	-4.62086	0.206933			-3.19695	-0.108678	-3.19846	-0.030357
	-4.61573	74.0582	-4.61811	-0.012812	-4.61774	-0.080551			-4.61787	-0.040213	-4.61818	-0.042976	-4.61671	-0.09743	-4.61802	-0.588187			-4.61747	0.186953	-4.61606	0.10753	-4.61753	0.207731			-3.19029	-0.108955	-3.1918	-0.032435
	-4.6124	74.0576	-4.61478	-0.012915	-4.61441	-0.081076			-4.61454	-0.039761	-4.61485	-0.042463	-4.61338	-0.096414	-4.61469	-0.587996			-4.61414	0.187123	-4.61273	0.108619	-4.6142	0.208769			-3.18363	-0.109132	-3.18514	-0.033546
	-4.60907	74.0577	-4.61146	-0.011484	-4.61108	-0.081386			-4.61121	-0.037914	-4.61152	-0.042623	-4.61005	-0.095701	-4.61136	-0.586625			-4.61081	0.186268	-4.6094	0.109928	-4.61087	0.209775			-3.17697	-0.109639	-3.17848	-0.033627
	-4.60574	74.0575	-4.60813	-0.010931	-4.60775	-0.081401			-4.60788	-0.036563	-4.60819	-0.042217	-4.60672	-0.095225	-4.60804	-0.585309			-4.60748	0.185293	-4.60607	0.110547	-4.60754	0.210184			-3.17031	-0.109853	-3.17182	-0.033274
	-4.60241	74.057	-4.6048	-0.010007	-4.60442	-0.08161			-4.60456	-0.035677	-4.60486	-0.042573	-4.60339	-0.09489	-4.60471	-0.585085			-4.60416	0.184093	-4.60274	0.110322	-4.60421	0.209948			-3.16365	-0.108472	-3.16515	-0.032172
	-4.59908	74.0561	-4.60147	-0.00776	-4.60109	-0.081729			-4.60123	-0.036374	-4.60154	-0.041122	-4.60006	-0.094165	-4.60138	-0.584356			-4.60083	0.184873	-4.59941	0.109485	-4.60088	0.208716			-3.15699	-0.106835	-3.15849	-0.031086
	-4.59575	74.0553	-4.59814	-0.006193	-4.59776	-0.082802			-4.5979	-0.035814	-4.59821	-0.04132	-4.59673	-0.095797	-4.59805	-0.583579			-4.5975	0.184919	-4.59609	0.109253	-4.59755	0.207692			-3.15033	-0.105075	-3.15183	-0.031081
	-4.59242	74.0556	-4.59481	-0.006982	-4.59443	-0.084333			-4.59457	-0.035302	-4.59488	-0.040324	-4.5934	-0.095425	-4.59472	-0.582357			-4.59417	0.184756	-4.59276	0.108623	-4.59422	0.207539			-3.14367	-0.102757	-3.14517	-0.031855
	-4.58909	74.054	-4.59148	-0.006323	-4.5911	-0.08487			-4.59124	-0.035326	-4.59155	-0.040134	-4.59008	-0.094918	-4.59139	-0.582036			-4.59084	0.18601	-4.58943	0.108824	-4.59089	0.208563			-3.137	-0.101953	-3.13851	-0.033402
	-4.58576	74.0513	-4.58815	-0.005147	-4.58777	-0.084905			-4.58791	-0.034724	-4.58822	-0.038629	-4.58675	-0.096007	-4.58807	-0.582677			-4.58751	0.186043	-4.5861	0.108874	-4.58756	0.208132			-3.13034	-0.101771	-3.13185	-0.035335
	-4.58243	74.0508	-4.58482	-0.004592	-4.58444	-0.085928			-4.58458	-0.033628	-4.58489	-0.039201	-4.58342	-0.097129	-4.58474	-0.583031			-4.58418	0.184641	-4.58277	0.108242	-4.58423	0.207284			-3.12368	-0.102264	-3.12519	-0.035755
	-4.5791	74.0517	-4.5815	-0.00525	-4.58111	-0.086671			-4.58125	-0.03342	-4.58157	-0.039176	-4.58009	-0.097779	-4.58141	-0.582634			-4.58085	0.182136	-4.57944	0.108086	-4.5809	0.206284			-3.11702	-0.10275	-3.11853	-0.034551
	-4.57577	74.052	-4.57817	-0.004834	-4.57778	-0.087152			-4.57793	-0.034017	-4.57824	-0.040164	-4.57676	-0.097327	-4.57808	-0.582109			-4.57752	0.181089	-4.57611	0.108636	-4.57757	0.205158			-3.11036	-0.102635	-3.11187	-0.033994
	-4.57244	74.0521	-4.57484	-0.003514	-4.57445	-0.087442			-4.5746	-0.034129	-4.57491	-0.039831	-4.57343	-0.097957	-4.57475	-0.583153			-4.57419	0.180737	-4.57278	0.110444	-4.57424	0.205286			-3.1037	-0.103699	-3.10521	-0.033185
	-4.56911	74.0531	-4.57151	-0.003081	-4.57112	-0.08692			-4.57127	-0.034919	-4.57158	-0.038734	-4.5701	-0.097443	-4.57142	-0.582665			-4.57086	0.180136	-4.56945	0.112522	-4.57091	0.204477			-3.09704	-0.104391	-3.09855	-0.033663
	-4.56578	74.0531	-4.56818	-0.003158	-4.56779	-0.086825			-4.56794	-0.034096	-4.56825	-0.038553	-4.56678	-0.095596	-4.5681	-0.581797			-4.56753	0.180713	-4.56612	0.113635	-4.56758	0.204621			-3.09038	-0.105172	-3.09188	-0.035857
	-4.56245	74.052	-4.56485	-0.004239	-4.56446	-0.087188			-4.56461	-0.033411	-4.56492	-0.039634	-4.56345	-0.096508	-4.56477	-0.580729			-4.5642	0.180507	-4.56279	0.114378	-4.56425	0.204717			-3.08372	-0.105824	-3.08522	-0.037455
	-4.55912	74.0498	-4.56152	-0.003859	-4.56113	-0.087769			-4.56128	-0.033949	-4.5616	-0.039425	-4.56012	-0.096586	-4.56144	-0.580323			-4.56087	0.179338	-4.55946	0.114206	-4.56092	0.203993			-3.07706	-0.106804	-3.07856	-0.03782
	-4.55579	74.0483	-4.55819	-0.003871	-4.5578	-0.090573			-4.55795	-0.033522	-4.55827	-0.039506	-4.55679	-0.096257	-4.55811	-0.580086			-4.55754	0.178338	-4.55613	0.115005	-4.55759	0.204093			-3.07039	-0.10787	-3.0719	-0.03928
	-4.55246	74.0482	-4.55486	-0.003799	-4.55447	-0.091512			-4.55462	-0.034636	-4.55494	-0.040841	-4.55346	-0.096278	-4.55478	-0.580398			-4.55421	0.177693	-4.5528	0.116309	-4.55426	0.205137			-3.06373	-0.108555	-3.06524	-0.042109
	-4.54913	74.0479	-4.55154	-0.00383	-4.55114	-0.090631			-4.5513	-0.032681	-4.55161	-0.04057	-4.55013	-0.095978	-4.55146	-0.580558			-4.55088	0.177678	-4.54947	0.115993	-4.55093	0.205009			-3.05707	-0.109238	-3.05858	-0.042832
	-4.5458	74.0467	-4.54821	-0.003535	-4.54781	-0.089654			-4.54797	-0.033073	-4.54828	-0.039857	-4.5468	-0.095276	-4.54813	-0.579294			-4.54755	0.17763	-4.54614	0.115538	-4.5476	0.204258			-3.05041	-0.109147	-3.05192	-0.042099
	-4.54247	74.0462	-4.54488	-0.002378	-4.54448	-0.090118			-4.54464	-0.033817	-4.54495	-0.039703	-4.54347	-0.095882	-4.5448	-0.579349			-4.54422	0.178083	-4.54281	0.114648	-4.54427	0.204832			-3.04375	-0.107905	-3.04526	-0.041424
	-4.53914	74.0467	-4.54155	-0.002446	-4.54115	-0.090043			-4.54131	-0.03292	-4.54163	-0.039003	-4.54015	-0.095485	-4.54147	-0.579381			-4.54089	0.1785	-4.53948	0.113433	-4.54094	0.205038			-3.03709	-0.106467	-3.0386	-0.039964
	-4.53581	74.0473	-4.53822	-0.000523	-4.53782	-0.090323			-4.53798	-0.031852	-4.5383	-0.040232	-4.53682	-0.095724	-4.53814	-0.577554			-4.53756	0.178968	-4.53615	0.113274	-4.53761	0.204677			-3.03043	-0.106239	-3.03193	-0.038802
	-4.53248	74.0463	-4.53489	-0.000504	-4.53449	-0.08988			-4.53465	-0.032247	-4.53497	-0.040817	-4.53349	-0.095513	-4.53482	-0.575587			-4.53423	0.178546	-4.53282	0.114409	-4.53428	0.204599			-3.02377	-0.104957	-3.02527	-0.038417
	-4.52915	74.0462	-4.53156	0.000101	-4.53116	-0.089358			-4.53132	-0.033127	-4.53164	-0.040341	-4.53016	-0.095231	-4.53149	-0.575878			-4.5309	0.177836	-4.52949	0.114427	-4.53095	0.204829			-3.01711	-0.103949	-3.01861	-0.03884
	-4.52582	74.0455	-4.52823	-0.000845	-4.52782	-0.089972			-4.528	-0.03469	-4.52831	-0.040237	-4.52683	-0.093935	-4.52816	-0.577086			-4.52757	0.17786	-4.52616	0.11353	-4.52762	0.203989			-3.01044	-0.103047	-3.01195	-0.038985
	-4.52249	74.0453	-4.5249	-0.000989	-4.52449	-0.091097			-4.52467	-0.03548	-4.52499	-0.040098	-4.5235	-0.094856	-4.52483	-0.57773			-4.52424	0.17875	-4.52283	0.11299	-4.52429	0.20228			-3.00378	-0.101917	-3.00529	-0.039257
	-4.51916	74.0458	-4.52158	-0.001401	-4.52116	-0.091719			-4.52134	-0.034626	-4.52166	-0.040736	-4.52018	-0.0952	-4.5215	-0.577495			-4.52091	0.179391	-4.5195	0.112328	-4.52096	0.201097			-2.99712	-0.101691	-2.99863	-0.038776
	-4.51583	74.0463	-4.51825	-0.002814	-4.51783	-0.091308			-4.51801	-0.033143	-4.51833	-0.042074	-4.51685	-0.095077	-4.51817	-0.577826			-4.51759	0.179262	-4.51617	0.112013	-4.51763	0.201617			-2.99046	-0.101512	-2.99197	-0.037991
	-4.5125	74.0471	-4.51492	-0.004109	-4.5145	-0.089363			-4.51468	-0.032701	-4.515	-0.043686	-4.51352	-0.095082	-4.51485	-0.578035			-4.51426	0.178441	-4.51284	0.111648	-4.5143	0.202427			-2.9838	-0.101806	-2.98531	-0.03782
	-4.50917	74.0466	-4.51159	-0.004558	-4.51117	-0.088042			-4.51135	-0.032798	-4.51167	-0.045493	-4.51019	-0.09463	-4.51152	-0.579796			-4.51093	0.177733	-4.50951	0.111888	-4.51097	0.20283			-2.97714	-0.102185	-2.97865	-0.03653
	-4.50584	74.0483	-4.50826	-0.005266	-4.50784	-0.088238			-4.50802	-0.033564	-4.50834	-0.046511	-4.50686	-0.094072	-4.50819	-0.580644			-4.5076	0.176057	-4.50618	0.112071	-4.50764	0.202483			-2.97048	-0.103604	-2.97199	-0.036003
	-4.50251	74.0498	-4.50493	-0.007232	-4.50451	-0.088043			-4.50469	-0.033864	-4.50502	-0.046468	-4.50353	-0.092177	-4.50486	-0.580549			-4.50427	0.175382	-4.50285	0.112371	-4.50431	0.203017			-2.96382	-0.105002	-2.96532	-0.036698
	-4.49918	74.0502	-4.5016	-0.007329	-4.50118	-0.087679			-4.50137	-0.035321	-4.50169	-0.046367	-4.5002	-0.091437	-4.50153	-0.579746			-4.50094	0.175649	-4.49952	0.112134	-4.50098	0.203515			-2.95716	-0.106139	-2.95866	-0.037844
	-4.49585	74.0498	-4.49827	-0.005919	-4.49785	-0.087163			-4.49804	-0.034736	-4.49836	-0.04673	-4.49687	-0.092807	-4.4982	-0.580409			-4.49761	0.17613	-4.49619	0.111946	-4.49765	0.203645			-2.9505	-0.107833	-2.952	-0.038357
	-4.49252	74.0495	-4.49494	-0.006109	-4.49452	-0.086947			-4.49471	-0.034089	-4.49503	-0.04708	-4.49355	-0.092117	-4.49488	-0.58104			-4.49428	0.175211	-4.49286	0.11301	-4.49432	0.204252			-2.94383	-0.110029	-2.94534	-0.038721
	-4.48919	74.0495	-4.49162	-0.006635	-4.49119	-0.087241			-4.49138	-0.034325	-4.4917	-0.046507	-4.49022	-0.091258	-4.49155	-0.57908			-4.49095	0.174757	-4.48953	0.111912	-4.49099	0.204437			-2.93717	-0.111633	-2.93868	-0.039378
	-4.48586	74.0496	-4.48829	-0.006814	-4.48786	-0.087549			-4.48805	-0.033717	-4.48837	-0.047366	-4.48689	-0.09156	-4.48822	-0.579169			-4.48762	0.174384	-4.4862	0.110795	-4.48766	0.20526			-2.93051	-0.112048	-2.93202	-0.040078
	-4.48253	74.0496	-4.48496	-0.006986	-4.48453	-0.088788			-4.48472	-0.034482	-4.48505	-0.047731	-4.48356	-0.092748	-4.48489	-0.580343			-4.48429	0.172917	-4.48287	0.11046	-4.48433	0.204997			-2.92385	-0.11214	-2.92536	-0.040967
	-4.4792	74.0502	-4.48163	-0.005968	-4.4812	-0.088462			-4.48139	-0.035109	-4.48172	-0.04724	-4.48023	-0.090838	-4.48156	-0.580465			-4.48096	0.171804	-4.47954	0.110241	-4.481	0.204407			-2.91719	-0.112722	-2.9187	-0.040816
	-4.47587	74.0503	-4.4783	-0.006783	-4.47787	-0.087504			-4.47806	-0.034089	-4.47839	-0.046888	-4.4769	-0.090335	-4.47824	-0.58053			-4.47763	0.171871	-4.47621	0.110759	-4.47767	0.204175			-2.91053	-0.111938	-2.91204	-0.041174
	-4.47254	74.0503	-4.47497	-0.0067	-4.47454	-0.085681			-4.47474	-0.035143	-4.47506	-0.045646	-4.47357	-0.090236	-4.47491	-0.580176			-4.4743	0.172121	-4.47288	0.111262	-4.47434	0.202884			-2.90387	-0.110993	-2.90538	-0.042129
	-4.46921	74.05	-4.47164	-0.006979	-4.47121	-0.084873			-4.47141	-0.03517	-4.47173	-0.045057	-4.47025	-0.088681	-4.47158	-0.578037			-4.47097	0.171927	-4.46955	0.11071	-4.47101	0.201878			-2.89721	-0.111807	-2.89872	-0.042572
	-4.46588	74.0507	-4.46831	-0.007333	-4.46788	-0.085066			-4.46808	-0.036081	-4.4684	-0.045399	-4.46692	-0.087991	-4.46825	-0.576632			-4.46764	0.171524	-4.46622	0.111572	-4.46768	0.202429			-2.89055	-0.111402	-2.89206	-0.042892
	-4.46255	74.0517	-4.46498	-0.007947	-4.46455	-0.085116			-4.46475	-0.036951	-4.46507	-0.045002	-4.46359	-0.088695	-4.46492	-0.57718			-4.46431	0.171128	-4.46289	0.111565	-4.46435	0.202431			-2.88388	-0.110038	-2.88539	-0.042268
	-4.45922	74.0508	-4.46166	-0.009068	-4.46122	-0.084741			-4.46142	-0.03785	-4.46175	-0.045184	-4.46026	-0.087667	-4.46159	-0.576924			-4.46098	0.169825	-4.45956	0.11239	-4.46102	0.201271			-2.87722	-0.10949	-2.87873	-0.042808
	-4.45589	74.0498	-4.45833	-0.00963	-4.45789	-0.084981			-4.45809	-0.039248	-4.45842	-0.045382	-4.45693	-0.087166	-4.45827	-0.577433			-4.45765	0.169061	-4.45623	0.11243	-4.45769	0.200405			-2.87056	-0.107968	-2.87207	-0.043829
	-4.45256	74.049	-4.455	-0.010577	-4.45456	-0.084902			-4.45477	-0.040491	-4.45509	-0.045343	-4.4536	-0.085868	-4.45494	-0.577903			-4.45432	0.168129	-4.4529	0.112183	-4.45436	0.200353			-2.8639	-0.105628	-2.86541	-0.045089
	-4.44923	74.05	-4.45167	-0.010231	-4.45123	-0.084464			-4.45144	-0.040177	-4.45176	-0.045516	-4.45027	-0.085575	-4.45161	-0.578351			-4.45099	0.167769	-4.44957	0.110447	-4.45103	0.199186			-2.85724	-0.105316	-2.85875	-0.046879
	-4.4459	74.051	-4.44834	-0.012857	-4.4479	-0.084877			-4.44811	-0.03956	-4.44843	-0.04596	-4.44694	-0.086667	-4.44828	-0.578235			-4.44766	0.166888	-4.44624	0.109727	-4.4477	0.198088			-2.85058	-0.106525	-2.85209	-0.046346
	-4.44257	74.0519	-4.44501	-0.013856	-4.44457	-0.084932			-4.44478	-0.039158	-4.44511	-0.045788	-4.44362	-0.086565	-4.44495	-0.578203			-4.44433	0.167727	-4.44291	0.109362	-4.44437	0.197478			-2.84392	-0.107188	-2.84543	-0.044827
	-4.43924	74.0531	-4.44168	-0.015092	-4.44124	-0.084221			-4.44145	-0.039402	-4.44178	-0.046825	-4.44029	-0.087504	-4.44163	-0.578612			-4.441	0.167809	-4.43958	0.109455	-4.44104	0.197708			-2.83726	-0.106942	-2.83877	-0.04345
	-4.43591	74.0521	-4.43835	-0.015883	-4.43791	-0.083966			-4.43812	-0.040827	-4.43845	-0.045819	-4.43696	-0.086651	-4.4383	-0.580288			-4.43767	0.167556	-4.43626	0.11071	-4.43771	0.198594			-2.8306	-0.107056	-2.83211	-0.042387
	-4.43258	74.0526	-4.43502	-0.015194	-4.43458	-0.084494			-4.43479	-0.042374	-4.43512	-0.045823	-4.43363	-0.086731	-4.43497	-0.581069			-4.43435	0.166461	-4.43292	0.110808	-4.43438	0.199042			-2.82394	-0.107625	-2.82545	-0.042467
	-4.42925	74.0526	-4.4317	-0.015484	-4.43125	-0.086261			-4.43146	-0.042796	-4.43179	-0.044439	-4.4303	-0.08598	-4.43164	-0.580989			-4.43102	0.16642	-4.42959	0.110412	-4.43105	0.198204			-2.81727	-0.10831	-2.81878	-0.04188
	-4.42592	74.0535	-4.42837	-0.013724	-4.42792	-0.087582			-4.42814	-0.043202	-4.42846	-0.043767	-4.42697	-0.085938	-4.42831	-0.580218			-4.42769	0.16646	-4.42626	0.110649	-4.42772	0.197608			-2.81061	-0.108146	-2.81212	-0.040646
	-4.42259	74.053	-4.42504	-0.012938	-4.42459	-0.087659			-4.42481	-0.042597	-4.42514	-0.043025	-4.42364	-0.085673	-4.42498	-0.580263			-4.42436	0.166402	-4.42293	0.109808	-4.42439	0.196504			-2.80395	-0.108177	-2.80546	-0.039924
	-4.41926	74.0529	-4.42171	-0.010651	-4.42126	-0.08752			-4.42148	-0.042736	-4.42181	-0.043141	-4.42032	-0.086105	-4.42166	-0.579379			-4.42103	0.166622	-4.4196	0.107959	-4.42106	0.196243			-2.79729	-0.108205	-2.7988	-0.039207
	-4.41593	74.0528	-4.41838	-0.010583	-4.41793	-0.086718			-4.41815	-0.04164	-4.41848	-0.043237	-4.41699	-0.086189	-4.41833	-0.580083			-4.4177	0.166621	-4.41628	0.107232	-4.41773	0.196147			-2.79063	-0.107877	-2.79214	-0.038535
	-4.4126	74.0522	-4.41505	-0.01047	-4.4146	-0.086886			-4.41482	-0.042581	-4.41515	-0.042782	-4.41366	-0.084311	-4.415	-0.580531			-4.41437	0.167406	-4.41295	0.107803	-4.4144	0.1955			-2.78397	-0.1082	-2.78548	-0.038471
	-4.40927	74.0516	-4.41172	-0.009823	-4.41127	-0.087247			-4.41149	-0.043238	-4.41182	-0.041994	-4.41033	-0.084373	-4.41167	-0.58001			-4.41104	0.168584	-4.40962	0.107498	-4.41107	0.194707			-2.77731	-0.108496	-2.77882	-0.037351
	-4.40594	74.0515	-4.40839	-0.007793	-4.40794	-0.087143			-4.40816	-0.043706	-4.40849	-0.042057	-4.407	-0.085023	-4.40834	-0.580349			-4.40771	0.169087	-4.40629	0.10739	-4.40774	0.194897			-2.77065	-0.10765	-2.77216	-0.035531
	-4.40261	74.0523	-4.40506	-0.007605	-4.40461	-0.086653			-4.40484	-0.044865	-4.40517	-0.04305	-4.40367	-0.083261	-4.40501	-0.581219			-4.40438	0.169731	-4.40296	0.106589	-4.40441	0.195086			-2.76399	-0.107119	-2.7655	-0.035101
	-4.39928	74.0527	-4.40173	-0.006225	-4.40128	-0.085179			-4.40151	-0.044568	-4.40184	-0.042551	-4.40034	-0.082035	-4.40169	-0.580274			-4.40105	0.170154	-4.39963	0.105128	-4.40108	0.194823			-2.75733	-0.107279	-2.75883	-0.035418
	-4.39595	74.0534	-4.39841	-0.004986	-4.39795	-0.084993			-4.39818	-0.045238	-4.39851	-0.042764	-4.39701	-0.081304	-4.39836	-0.580873			-4.39772	0.170592	-4.3963	0.10423	-4.39775	0.195573			-2.75067	-0.106656	-2.75217	-0.035749
	-4.39262	74.0546	-4.39508	-0.004383	-4.39462	-0.084242			-4.39485	-0.046073	-4.39518	-0.042736	-4.39369	-0.081963	-4.39503	-0.581896			-4.39439	0.170092	-4.39297	0.104155	-4.39442	0.195833			-2.744	-0.10659	-2.74551	-0.036346
	-4.38929	74.0554	-4.39175	-0.005257	-4.39129	-0.083557			-4.39152	-0.045628	-4.39185	-0.044268	-4.39036	-0.082584	-4.3917	-0.581918			-4.39106	0.169801	-4.38964	0.102989	-4.39109	0.195731			-2.73734	-0.107422	-2.73885	-0.036745
	-4.38596	74.0554	-4.38842	-0.005135	-4.38796	-0.083945			-4.38819	-0.044471	-4.38852	-0.044853	-4.38703	-0.083343	-4.38837	-0.582868			-4.38773	0.170884	-4.38631	0.102525	-4.38776	0.194738			-2.73068	-0.108414	-2.73219	-0.037169
	-4.38263	74.0551	-4.38509	-0.00581	-4.38463	-0.084992			-4.38486	-0.043875	-4.3852	-0.044988	-4.3837	-0.082242	-4.38505	-0.584096			-4.3844	0.171866	-4.38298	0.101896	-4.38443	0.193858			-2.72402	-0.109025	-2.72553	-0.037696
	-4.3793	74.0554	-4.38176	-0.004639	-4.3813	-0.085722			-4.38153	-0.042915	-4.38187	-0.044754	-4.38037	-0.081231	-4.38172	-0.584092			-4.38107	0.172488	-4.37965	0.101851	-4.3811	0.193522			-2.71736	-0.109411	-2.71887	-0.037626
	-4.37597	74.056	-4.37843	-0.004415	-4.37797	-0.085247			-4.37821	-0.040833	-4.37854	-0.044598	-4.37704	-0.080809	-4.37839	-0.584956			-4.37774	0.174199	-4.37632	0.101075	-4.37777	0.193559			-2.7107	-0.109943	-2.71221	-0.037181
	-4.37264	74.0565	-4.3751	-0.004328	-4.37464	-0.084688			-4.37488	-0.039908	-4.37521	-0.044666	-4.37371	-0.079717	-4.37506	-0.584982			-4.37441	0.174725	-4.37299	0.102085	-4.37444	0.193421			-2.70404	-0.110079	-2.70555	-0.036101
	-4.36931	74.0577	-4.37177	-0.00447	-4.37131	-0.084636			-4.37155	-0.041393	-4.37188	-0.043871	-4.37038	-0.079624	-4.37173	-0.586145			-4.37108	0.176392	-4.36966	0.102578	-4.37111	0.192099			-2.69738	-0.109275	-2.69889	-0.035276
	-4.36598	74.0572	-4.36845	-0.003795	-4.36798	-0.085072			-4.36822	-0.042014	-4.36855	-0.043507	-4.36706	-0.079719	-4.36841	-0.587414			-4.36775	0.177433	-4.36633	0.102661	-4.36778	0.190765			-2.69071	-0.108096	-2.69223	-0.035042
	-4.36265	74.0575	-4.36512	-0.001531	-4.36465	-0.085592			-4.36489	-0.042183	-4.36523	-0.043431	-4.36373	-0.07935	-4.36508	-0.586735			-4.36442	0.17775	-4.363	0.101888	-4.36446	0.191082			-2.68405	-0.108013	-2.68556	-0.033245
	-4.35932	74.0577	-4.36179	-0.000445	-4.36132	-0.085663			-4.36156	-0.042312	-4.3619	-0.043056	-4.3604	-0.079871	-4.36175	-0.585968			-4.36109	0.17759	-4.35967	0.101555	-4.36113	0.192005			-2.67739	-0.108949	-2.6789	-0.031682
	-4.35599	74.0567	-4.35846	0.00171	-4.35799	-0.084992			-4.35823	-0.042202	-4.35857	-0.042205	-4.35707	-0.077042	-4.35842	-0.585738			-4.35776	0.176883	-4.35634	0.101011	-4.3578	0.192666			-2.67073	-0.109033	-2.67224	-0.032189
	-4.35266	74.0567	-4.35513	0.002117	-4.35466	-0.084524			-4.3549	-0.041576	-4.35524	-0.042205	-4.35374	-0.076046	-4.35509	-0.584286			-4.35443	0.175375	-4.35301	0.100508	-4.35447	0.191979			-2.66407	-0.108278	-2.66558	-0.032904
	-4.34933	74.0566	-4.3518	0.002662	-4.35133	-0.08386			-4.35158	-0.040971	-4.35191	-0.041445	-4.35041	-0.075848	-4.35176	-0.583717			-4.3511	0.175387	-4.34968	0.099883	-4.35114	0.190983			-2.65741	-0.107042	-2.65892	-0.032301
	-4.346	74.057	-4.34847	0.005117	-4.348	-0.082818			-4.34825	-0.040193	-4.34858	-0.041344	-4.34708	-0.07477	-4.34844	-0.583545			-4.34778	0.175874	-4.34635	0.099516	-4.34781	0.190446			-2.65075	-0.106998	-2.65226	-0.031081
	-4.34267	74.0571	-4.34514	0.006393	-4.34466	-0.081807			-4.34492	-0.039012	-4.34526	-0.040334	-4.34376	-0.074068	-4.34511	-0.583655			-4.34445	0.175755	-4.34302	0.099794	-4.34448	0.190634			-2.64409	-0.106972	-2.6456	-0.030271
	-4.33934	74.0577	-4.34181	0.006511	-4.34133	-0.081268			-4.34159	-0.038785	-4.34193	-0.039304	-4.34043	-0.074219	-4.34178	-0.582918			-4.34112	0.17662	-4.33969	0.100288	-4.34115	0.191721			-2.63743	-0.105611	-2.63894	-0.02997
	-4.33601	74.0578	-4.33849	0.005705	-4.338	-0.081226			-4.33826	-0.03836	-4.3386	-0.040105	-4.3371	-0.072029	-4.33845	-0.582819			-4.33779	0.176178	-4.33636	0.100977	-4.33782	0.192062			-2.63077	-0.104887	-2.63228	-0.030676
	-4.33268	74.0576	-4.33516	0.00748	-4.33467	-0.082019			-4.33493	-0.038298	-4.33527	-0.040399	-4.33377	-0.07171	-4.33512	-0.581481			-4.33446	0.175108	-4.33303	0.099851	-4.33449	0.191641			-2.62411	-0.104775	-2.62562	-0.031388
	-4.32935	74.0578	-4.33183	0.006845	-4.33134	-0.081646			-4.3316	-0.038105	-4.33194	-0.040374	-4.33044	-0.071715	-4.33179	-0.581273			-4.33113	0.173892	-4.3297	0.099792	-4.33116	0.191475			-2.61744	-0.105154	-2.61896	-0.031853
	-4.32602	74.0588	-4.3285	0.007027	-4.32801	-0.080979			-4.32827	-0.036578	-4.32862	-0.039761	-4.32711	-0.072021	-4.32847	-0.58159			-4.3278	0.172754	-4.32637	0.099767	-4.32783	0.191636			-2.61078	-0.105827	-2.61229	-0.032181
	-4.32269	74.0585	-4.32517	0.006652	-4.32468	-0.080593			-4.32495	-0.036316	-4.32529	-0.03996	-4.32378	-0.070929	-4.32514	-0.58079			-4.32447	0.171574	-4.32304	0.099864	-4.3245	0.190284			-2.60412	-0.106538	-2.60563	-0.032197
	-4.31936	74.0566	-4.32184	0.006419	-4.32135	-0.080067			-4.32162	-0.035926	-4.32196	-0.03878	-4.32045	-0.071519	-4.32181	-0.580241			-4.32114	0.170571	-4.31971	0.098993	-4.32117	0.189266			-2.59746	-0.106914	-2.59897	-0.032926
	-4.31603	74.0567	-4.31851	0.006119	-4.31802	-0.080627			-4.31829	-0.035265	-4.31863	-0.038007	-4.31713	-0.071296	-4.31848	-0.58045			-4.31781	0.170987	-4.31638	0.098556	-4.31784	0.190014			-2.5908	-0.107278	-2.59231	-0.032891
	-4.3127	74.0554	-4.31518	0.006154	-4.31469	-0.0805			-4.31496	-0.034072	-4.3153	-0.037729	-4.3138	-0.073836	-4.31515	-0.580688			-4.31448	0.170914	-4.31305	0.098618	-4.31451	0.189692			-2.58414	-0.107299	-2.58565	-0.03256
[truncated: 31,337 more rows]

## Sheet: Fig. S5
based on data from Fig. 7
Fig. S5 a
	NADPH [µM]	Km NADP+ [µM]
	80	41.77
	50	33.44
	25	22.6
	12.5	18.58
	0	13.96
Fig. S5 b	GlcN 6-P [mM]	Km NADP+ [µM]
	20	11.19
	15	11.91
[truncated: 15 more rows]
